# Supplementary material for: Genome-wide identification of ATP binding cassette (ABC) transporter and heavy metal associated (HMA) gene families in flax (Linum usitatissimum L.)
Source: BMC Genomics. 2020 Oct 19;21:722. doi: 10.1186/s12864-020-07121-9 (PMC7574471; doi:10.1186/s12864-020-07121-9)
Supplement: Supplementary file 2 — Additional file 2: Table S1. Basic information on the ABC transporter and HMA genes identified in flax. [file 12864_2020_7121_MOESM2_ESM.xlsx]

## Sheet: Table S1
Table S1. Basic information on the ABC transporter and HMA genes identified in flax.
Subfamily	Gene ID	Protien Identifier	Gene Duplications	CDS Length (bp)	Protein Properties				Subcellular Prediction
					Protein Length (aa)	MW (kDa)	pI	GRAVY	WoLF PSORT	BUSCA
	LuABCA1	Lus10023613	WGD or Segmental	2925	974	107.562	7.15	0.083	plas: 10, E.R.: 2, vacu: 1, golg: 1	plasma membrane
	LuABCA2	Lus10024244	WGD or Segmental	2946	981	108.311	7.15	0.093	plas: 9, E.R.: 2, cyto: 1, vacu: 1, golg: 1	plasma membrane
ABCA	LuABCA3	Lus10042172	WGD or Segmental	1749	582	63.5015	6.07	0.151	extr: 4, vacu: 2, E.R.: 2, golg: 2, chlo: 1, nucl: 1, mito: 1, plas: 1	endomembrane system
	LuABCA4	Lus10004262	WGD or Segmental	2202	733	81.188	8.45	0.133	E.R.: 6, plas: 5, nucl: 1, cyto: 1, mito: 1	endomembrane system
	LuABCA5	Lus10012755	Dispersed	5748	1915	213.104	6.32	0.081	plas: 10, chlo: 2, mito: 1, pero: 1	plasma membrane
	LuABCA6	Lus10023157	Dispersed	5457	1818	202.532	6.36	0.073	plas: 10, chlo: 2, mito: 1, pero: 1	endomembrane system
	LuABCA7	Lus10023612	Tandem	2823	940	104.438	6.2	-0.035	plas: 10, vacu: 2, nucl: 1, E.R.: 1	plasma membrane
	LuABCA8	Lus10024243	Dispersed	1836	611	68.3346	5.79	0.076	plas: 9, E.R.: 3, mito: 1, vacu: 1	endomembrane system
	LuABCB1	Lus10039458	Proximal	3813	1270	137.725	8.23	0.087	plas: 9, vacu: 2, golg: 2, cyto: 1	plasma membrane
	LuABCB2	Lus10005839	Proximal	3786	1261	136.842	8.56	0.12	plas: 8, vacu: 3, golg: 2, cyto: 1	plasma membrane
	LuABCB3	Lus10041565	Dispersed	3735	1244	135.196	7.99	0.091	plas: 8, vacu: 3, golg: 2, cyto: 1	plasma membrane
	LuABCB4	Lus10036617	WGD or Segmental	2574	857	93.0087	8.14	0.011	plas: 9, vacu: 3, cyto: 1, mito: 1	plasma membrane
	LuABCB5	Lus10024162	WGD or Segmental	3741	1246	135.741	8.7	0.057	plas: 12, chlo: 1, vacu: 1	plasma membrane
	LuABCB6	Lus10039533	WGD or Segmental	3753	1250	136.45	8.41	0.054	plas: 11, vacu: 2, mito: 1	plasma membrane
	LuABCB7	Lus10043069	Dispersed	3918	1305	142.632	8.46	-0.015	plas: 10, vacu: 2, cyto: 1, E.R.: 1	plasma membrane
ABCB	LuABCB8	Lus10035834	WGD or Segmental	3864	1287	139.764	8.96	-0.037	plas: 9, vacu: 3, cyto: 1, mito: 1	plasma membrane
	LuABCB9	Lus10036616	Dispersed	1233	410	44.709	9.53	-0.239	cyto: 3.5, cyto_pero: 2.5, nucl: 2, vacu: 2, golg: 2, E.R.: 1.5, E.R._plas: 1.5, chlo: 1, mito: 1	organelle membrane
	LuABCB10	Lus10012959	WGD or Segmental	3714	1237	135.353	8.36	0.13	plas: 10, golg: 2, vacu: 1, E.R.: 1	plasma membrane
	LuABCB11	Lus10015595	WGD or Segmental	3807	1268	139.22	6.53	0.051	plas: 14	plasma membrane
	LuABCB12	Lus10032911	WGD or Segmental	3810	1269	138.892	6.81	0.077	plas: 14	plasma membrane
	LuABCB13	Lus10030674	WGD or Segmental	3765	1254	136.56	8.09	0.128	plas: 10, E.R.: 2, vacu: 1, golg: 1	plasma membrane
	LuABCB14	Lus10005249	WGD or Segmental	3765	1254	136.471	8.09	0.129	plas: 11, E.R.: 2, vacu: 1	plasma membrane
	LuABCB15	Lus10033470	WGD or Segmental	4536	1511	164.796	8.9	-0.09	plas: 11, E.R.: 2, nucl: 1	endomembrane system
	LuABCB16	Lus10020905	WGD or Segmental	4515	1504	163.621	8.93	-0.076	plas: 8, E.R.: 3, mito: 2, nucl: 1	endomembrane system
	LuABCB17	Lus10013178	WGD or Segmental	7299	2432	266.373	6.28	-0.444	plas: 11, nucl: 2, extr: 1	plasma membrane
	LuABCB18	Lus10008139	Dispersed	3750	1249	136.126	7.03	0.089	plas: 11, vacu: 2, E.R.: 1	plasma membrane
	LuABCB19	Lus10006209	WGD or Segmental	2064	687	75.9677	8.52	0.151	plas: 6, chlo: 4, E.R.: 2, mito: 1, pero: 1	mitochondrial membrane
	LuABCB20	Lus10036857	WGD or Segmental	2286	761	84.3757	7.56	0.176	plas: 8, chlo: 2, E.R.: 2, mito: 1, pero: 1	mitochondrial membrane
	LuABCB21	Lus10022270	Dispersed	2085	694	77.669	9.09	0.099	plas: 8, chlo: 3, mito: 1, E.R.: 1, golg: 1	organelle membrane
	LuABCB22	Lus10038886	WGD or Segmental	2244	747	82.269	9.43	0.078	plas: 6, chlo: 4, E.R.: 3, vacu: 1	mitochondrial membrane
	LuABCB23	Lus10015007	WGD or Segmental	2331	776	85.5427	9.31	0.075	plas: 8, chlo: 5, E.R.: 1	chloroplast outer membrane
	LuABCB24	Lus10017024	WGD or Segmental	1956	651	71.8119	9.28	0.114	plas: 7, chlo: 3, E.R.: 2, mito: 1, pero: 1	organelle membrane
	LuABCB25	Lus10021348	WGD or Segmental	1695	564	62.5913	8.82	0.239	plas: 9, chlo: 2, E.R.: 2, pero: 1	organelle membrane
	LuABCB26	Lus10007987	WGD or Segmental	1905	634	68.046	7.21	0.129	plas: 8, golg: 3, vacu: 2, cyto: 1	plasma membrane
	LuABCB27	Lus10021145	WGD or Segmental	1923	640	68.8059	7.81	0.118	plas: 8, golg: 3, vacu: 2, E.R.: 1	organelle membrane
	LuABCB28	Lus10023437	WGD or Segmental	4221	1404	155.359	5.92	0.096	plas: 13, nucl: 1	plasma membrane
	LuABCB29	Lus10040315	WGD or Segmental	4188	1395	154.093	6	0.091	plas: 13, nucl: 1	plasma membrane
	LuABCB30	Lus10017271	Tandem	4278	1425	154.361	8.56	0.136	plas: 14	plasma membrane
	LuABCB31	Lus10017270	WGD or Segmental	3711	1236	134.066	9.1	0.145	plas: 11, mito: 1, vacu: 1, pero: 1	plasma membrane
	LuABCB32	Lus10023929	WGD or Segmental	4017	1338	145.946	6.83	0.02	plas: 14	plasma membrane
	LuABCB33	Lus10014427	WGD or Segmental	3633	1210	132.106	8.97	0.062	plas: 10, E.R.: 2, nucl: 1, cyto: 1	plasma membrane
	LuABCB34	Lus10000910	WGD or Segmental	2751	911	100.4	9.15	0.188	plas: 10, vacu: 3, cyto: 1	plasma membrane
	LuABCB35	Lus10004571	WGD or Segmental	3555	1184	129.823	9.16	0.092	plas: 13, vacu: 1	endomembrane system
	LuABCB36	Lus10010074	WGD or Segmental	4449	1482	161.465	5.8	0.079	plas: 11, chlo: 1, vacu: 1, E.R.: 1	endomembrane system
	LuABCB37	Lus10004530	Dispersed	1839	612	66.4054	7.62	0.109	E.R.: 4, chlo: 3, nucl: 2, cyto: 2, mito: 1, plas: 1, extr: 1	organelle membrane
	LuABCB38	Lus10010067	WGD or Segmental	3840	1279	137.848	8.11	0.133	plas: 14	plasma membrane
	LuABCB39	Lus10010012	WGD or Segmental	3627	1208	130.435	9.07	0.085	plas: 14	plasma membrane
	LuABCB40	Lus10038050	WGD or Segmental	3651	1216	131.134	8.49	0.122	plas: 9, vacu: 4, cyto: 1	endomembrane system
	LuABCB41	Lus10025032	WGD or Segmental	1026	341	37.6692	9.54	-0.072	cyto: 4, E.R.: 3.5, E.R._plas: 3.5, plas: 2.5, nucl: 2, mito: 2	organelle membrane
	LuABCB42	Lus10009989	WGD or Segmental	3819	1272	136.946	7.37	0.113	plas: 14	plasma membrane
	LuABCB43	Lus10010068	WGD or Segmental	3786	1261	136.223	8.45	0.113	plas: 8, vacu: 3, golg: 2, cyto: 1	endomembrane system
	LuABCB44	Lus10004519	WGD or Segmental	1407	468	50.6067	7.16	-0.043	cyto: 5.5, cyto_nucl: 3.5, E.R._plas: 3, plas: 2.5, E.R.: 2.5, vacu: 2, mito: 1	endomembrane system
	LuABCB45	Lus10038049	WGD or Segmental	3861	1286	139.023	8.43	0.062	plas: 8, vacu: 3, golg: 3	plasma membrane
	LuABCB46	Lus10009988	WGD or Segmental	3855	1284	138.83	8.59	0.081	plas: 8, vacu: 3, golg: 3	plasma membrane
	LuABCB47	Lus10004583	WGD or Segmental	3876	1291	139.73	7.88	0.1	plas: 13, E.R.: 1	plasma membrane
	LuABCB48	Lus10004520	WGD or Segmental	2481	826	89.2266	8.4	0.143	plas: 12, vacu: 1, E.R.: 1	plasma membrane
	LuABCC1	Lus10027567	WGD or Segmental	4413	1470	163.424	7.48	0.134	plas: 11, vacu: 2, E.R.: 1	plasma membrane
	LuABCC2	Lus10039320	WGD or Segmental	4491	1496	166.487	6.71	0.119	plas: 12, vacu: 1, E.R.: 1	plasma membrane
	LuABCC3	Lus10017548	WGD or Segmental	5016	1671	186.709	6.59	0.126	plas: 12, cyto: 1, vacu: 1	plasma membrane
	LuABCC4	Lus10004896	Dispersed	3882	1293	144.111	6.62	0.137	plas: 10, vacu: 2, E.R.: 2	plasma membrane
	LuABCC5	Lus10023139	WGD or Segmental	3255	1084	119.907	5.86	0.139	plas: 10, vacu: 2, E.R.: 2	endomembrane system
	LuABCC6	Lus10011498	WGD or Segmental	3939	1312	145.517	8.12	0.053	plas: 12, vacu: 1, E.R.: 1	plasma membrane
	LuABCC7	Lus10041661	Dispersed	3345	1114	123.077	5.65	0.175	plas: 10, vacu: 4	plasma membrane
ABCC	LuABCC8	Lus10030717	Tandem	1212	403	45.2675	9.41	0.344	plas: 6, golg: 4, vacu: 3, E.R.: 1	endomembrane system
	LuABCC9	Lus10038530	WGD or Segmental	4869	1622	181.476	6.3	0.059	plas: 12, chlo: 1, E.R.: 1	endomembrane system
	LuABCC10	Lus10023275	WGD or Segmental	4869	1622	181.399	6.11	0.048	plas: 11, E.R.: 2, nucl: 1	endomembrane system
	LuABCC11	Lus10036153	Dispersed	4641	1546	174.267	6.06	0.054	plas: 13, vacu: 1	endomembrane system
	LuABCC12	Lus10018027	WGD or Segmental	4518	1505	166.209	6.34	0.126	plas: 8, vacu: 3, E.R.: 2, nucl: 1	endomembrane system
	LuABCC13	Lus10042023	WGD or Segmental	4533	1510	166.621	6.26	0.148	plas: 8, vacu: 3, E.R.: 2, nucl: 1	endomembrane system
	LuABCC14	Lus10022808	WGD or Segmental	1515	504	56.1413	9.39	-0.274	cyto: 5, nucl: 4, vacu: 2, E.R.: 2, chlo: 1	plasma membrane
	LuABCC15	Lus10022858	WGD or Segmental	4608	1535	171.251	7.26	0.203	plas: 11, vacu: 3	endomembrane system
	LuABCC16	Lus10024965	WGD or Segmental	4404	1467	163.938	6.75	0.225	plas: 11, vacu: 3	endomembrane system
	LuABCC17	Lus10030716	WGD or Segmental	2520	839	93.259	5.25	0.007	plas: 9, E.R.: 2, chlo: 1, cyto: 1, vacu: 1	organelle membrane
	LuABCC18	Lus10013201	WGD or Segmental	3684	1227	135.619	5.5	-0.038	plas: 10, vacu: 2, E.R.: 2	plasma membrane
	LuABCC19	Lus10030718	Tandem	3810	1269	140.988	5.88	0.139	plas: 8, vacu: 4, extr: 1, E.R.: 1	plasma membrane
	LuABCD1	Lus10024056	WGD or Segmental	3984	1327	150.012	9.15	-0.121	plas: 7, chlo: 3, E.R.: 2, mito: 1, pero: 1	endomembrane system
	LuABCD2	Lus10041690	WGD or Segmental	2748	915	102.092	9.4	-0.046	plas: 6, chlo: 4, E.R.: 2, mito: 1, pero: 1	organelle membrane
ABCD	LuABCD3	Lus10041691	Tandem	1731	576	65.4157	6.07	-0.191	chlo: 14	endomembrane system
	LuABCD4	Lus10001839	WGD or Segmental	2046	681	75.9706	6.38	-0.157	plas: 6, chlo: 5, vacu: 1, E.R.: 1, pero: 1	organelle membrane
	LuABCD5	Lus10001758	WGD or Segmental	2238	745	83.4231	6.7	-0.163	plas: 10, chlo: 1, vacu: 1, E.R.: 1, pero: 1	mitochondrial membrane
ABCE	LuABCE1	Lus10034771	WGD or Segmental	1818	605	68.1026	8.05	-0.226	cyto: 8, nucl: 4, chlo: 1, mito: 1	chloroplast
	LuABCE2	Lus10033309	WGD or Segmental	1818	605	68.1026	8.05	-0.226	cyto: 10, nucl: 3, mito: 1	chloroplast
	LuABCF1	Lus10029363	WGD or Segmental	2175	724	80.45	5.93	-0.606	nucl: 6, chlo: 4, mito: 2, cysk: 2	nucleus
	LuABCF2	Lus10016184	WGD or Segmental	2175	724	80.2518	5.97	-0.592	nucl: 6, chlo: 4, mito: 3, cysk: 1	nucleus
	LuABCF3	Lus10032431	Dispersed	2142	713	79.4417	6	-0.271	cyto: 5, nucl: 3, chlo: 2, mito: 1, plas: 1, vacu: 1, pero: 1	cytoplasm
ABCF	LuABCF4	Lus10023043	WGD or Segmental	4338	1145	159.727	5.58	-0.324	plas: 13, E.R.: 1	extracellular space
	LuABCF5	Lus10006804	WGD or Segmental	2094	697	78.4021	6.4	-0.574	chlo: 11, nucl: 2, plas: 1	chloroplast
	LuABCF6	Lus10005798	WGD or Segmental	2091	696	78.1729	6.4	-0.564	chlo: 11, nucl: 2, plas: 1	chloroplast
	LuABCF7	Lus10038681	WGD or Segmental	1806	601	67.1859	6.22	-0.325	cyto: 10, chlo: 2, nucl: 1, mito: 1	nucleus
	LuABCF8	Lus10037947	WGD or Segmental	2049	682	75.702	6.55	-0.246	cyto: 7, nucl: 3, chlo: 2, mito: 2	nucleus
	LuABCF9	Lus10028810	WGD or Segmental	1806	601	67.1519	6.14	-0.299	cyto: 8, mito: 2.5, chlo: 2, cyto_mito: 2, nucl: 1	nucleus
	LuABCG1	Lus10023154	WGD or Segmental	2070	689	75.9306	7.64	0.075	plas: 12, nucl: 1, E.R.: 1	plasma membrane
	LuABCG2	Lus10037384	WGD or Segmental	2181	726	80.9008	8.8	0.201	plas: 8, vacu: 3, E.R.: 2, golg: 1	endomembrane system
	LuABCG3	Lus10041333	WGD or Segmental	1896	631	70.3234	8.2	0.173	plas: 7, E.R.: 3, vacu: 2, golg: 2	endomembrane system
	LuABCG4	Lus10016125	WGD or Segmental	2046	681	75.9984	8.93	0.235	plas: 9, vacu: 2, E.R.: 2, golg: 1	endomembrane system
	LuABCG5	Lus10021440	WGD or Segmental	2343	780	87.0251	9.14	0.229	plas: 9, vacu: 2, E.R.: 2, golg: 1	endomembrane system
ABCG	LuABCG6	Lus10040644	WGD or Segmental	2076	691	76.5613	8.74	0.112	plas: 6, vacu: 3, E.R.: 3, chlo: 1, pero: 1	plasma membrane
	LuABCG7	Lus10018268	WGD or Segmental	1506	501	56.5356	8.81	0.19	plas: 7, E.R.: 3, vacu: 2, chlo: 1, pero: 1	plasma membrane
	LuABCG8	Lus10031063	WGD or Segmental	1998	665	74.1391	9.02	0.081	plas: 7, vacu: 4, nucl: 1, mito: 1, E.R.: 1	plasma membrane
	LuABCG9	Lus10035445	WGD or Segmental	2805	934	105.058	8.62	-0.005	plas: 10, E.R.: 2, nucl: 1, mito: 1	organelle membrane
	LuABCG10	Lus10000338	Dispersed	1488	485	54.3246	8.78	0.053	plas: 8, vacu: 2, nucl: 1, cyto: 1, E.R.: 1, golg: 1	plasma membrane
	LuABCG11	Lus10009961	Tandem	2004	667	74.4571	9.35	0.001	plas: 9, nucl: 1, mito: 1, vacu: 1, E.R.: 1, golg: 1	plasma membrane
	LuABCG12	Lus10009959	WGD or Segmental	2124	707	78.9486	9.12	-0.007	plas: 7, vacu: 3, golg: 2, nucl: 1, E.R.: 1	plasma membrane
	LuABCG13	Lus10027353	Tandem	1803	600	66.7341	8.8	0.13	plas: 8, vacu: 3, E.R.: 2, extr: 1	plasma membrane
	LuABCG14	Lus10027354	WGD or Segmental	2082	693	77.4076	8.94	-0.018	plas: 8, vacu: 2, E.R.: 2, nucl: 1, golg: 1	plasma membrane
	LuABCG15	Lus10000339	Dispersed	1950	649	72.5225	9.23	0.078	plas: 7, E.R.: 3, vacu: 2, nucl: 1, mito: 1	endomembrane system
	LuABCG16	Lus10009960	Tandem	2004	667	74.8862	8.83	0.065	plas: 7, vacu: 3, E.R.: 2, golg: 2	endomembrane system
	LuABCG17	Lus10041685	Proximal	2676	891	99.8663	7.33	-0.022	plas: 11, E.R.: 2, nucl: 1	plasma membrane
	LuABCG18	Lus10027727	WGD or Segmental	2037	678	75.9799	8.86	-0.03	chlo: 10, nucl: 1, cyto: 1, mito: 1, pero: 1	mitochondrial membrane
	LuABCG19	Lus10032449	WGD or Segmental	2331	776	85.5531	6.29	-0.052	plas: 10, nucl: 1, vacu: 1, E.R.: 1, golg: 1	organelle membrane
	LuABCG20	Lus10042949	WGD or Segmental	2283	760	83.1043	6.64	-0.045	vacu: 4, chlo: 3, E.R.: 2, golg: 2, nucl: 1, plas: 1, extr: 1	endomembrane system
	LuABCG21	Lus10016115	WGD or Segmental	3318	1105	121.676	9.16	-0.169	plas: 11, nucl: 2, vacu: 1	plasma membrane
	LuABCG22	Lus10021448	WGD or Segmental	3249	1082	119.396	9.26	-0.155	plas: 12, nucl: 1, vacu: 1	endomembrane system
	LuABCG23	Lus10041325	WGD or Segmental	3306	1101	122.448	9.05	-0.165	plas: 12, E.R.: 1, pero: 1	plasma membrane
	LuABCG24	Lus10023020	WGD or Segmental	3264	1087	120.506	8.59	-0.157	plas: 9.5, golg_plas: 7, golg: 3.5, E.R.: 1	plasma membrane
	LuABCG25	Lus10023199	WGD or Segmental	2577	858	95.8569	9.18	-0.11	plas: 10.5, cyto_plas: 6, E.R.: 2, golg: 1	plasma membrane
	LuABCG26	Lus10038714	WGD or Segmental	3468	1155	127.697	8.92	-0.153	plas: 9, vacu: 2, nucl: 1, cyto: 1, E.R.: 1	plasma membrane
	LuABCG27	Lus10037981	WGD or Segmental	3459	1152	127.412	8.91	-0.168	plas: 10, nucl: 2, mito: 1, vacu: 1	plasma membrane
	LuABCG28	Lus10028704	WGD or Segmental	2031	676	73.8508	9.4	0.095	plas: 9, E.R.: 3, chlo: 1, vacu: 1	plasma membrane
	LuABCG29	Lus10015994	WGD or Segmental	1875	624	69.4193	9.09	0.172	plas: 12, vacu: 1, E.R.: 1	organelle membrane
	LuABCG30	Lus10012284	WGD or Segmental	2736	911	101.892	6.26	-0.182	plas: 6, E.R.: 6, nucl: 1, vacu: 1	organelle membrane
	LuABCG31	Lus10016649	WGD or Segmental	2076	691	78.2066	8.91	-0.064	plas: 7, E.R.: 3, chlo: 1, vacu: 1, pero: 1, golg: 1	plasma membrane
	LuABCG32	Lus10022564	WGD or Segmental	2079	692	78.2897	8.97	-0.068	plas: 7, E.R.: 3, chlo: 1, vacu: 1, pero: 1, golg: 1	plasma membrane
	LuABCG33	Lus10025596	Tandem	1947	648	71.6133	9	-0.053	plas: 8, golg: 4, vacu: 1, E.R.: 1	plasma membrane
	LuABCG34	Lus10025597	WGD or Segmental	1944	647	70.7556	8.88	0.011	plas: 7, vacu: 3, E.R.: 3, golg: 1	plasma membrane
	LuABCG35	Lus10029635	Dispersed	1866	621	68.421	7.7	0.054	plas: 7, E.R.: 3, vacu: 2, nucl: 1, golg: 1	plasma membrane
	LuABCG36	Lus10034387	Dispersed	2070	689	76.1441	7.65	0.094	plas: 11, nucl: 1, vacu: 1, E.R.: 1	plasma membrane
	LuABCG37	Lus10035692	WGD or Segmental	1926	641	71.6057	8.93	0.131	plas: 7, vacu: 4, E.R.: 2, golg: 1	plasma membrane
	LuABCG38	Lus10037283	WGD or Segmental	1941	646	72.2585	8.64	0.136	plas: 7, vacu: 2, E.R.: 2, cyto: 1, extr: 1, golg: 1	plasma membrane
	LuABCG39	Lus10033315	Tandem	1233	410	44.5192	8.61	-0.166	pero: 10, nucl: 2, cyto: 2	nucleus
	LuABCG40	Lus10034775	WGD or Segmental	1974	657	73.5138	9.12	0.106	plas: 9, E.R.: 2, golg: 2, vacu: 1	plasma membrane
	LuABCG41	Lus10033314	WGD or Segmental	1707	568	63.8245	9.19	0.147	plas: 7, vacu: 2, E.R.: 2, chlo: 1, cyto: 1, golg: 1	organelle membrane
	LuABCG42	Lus10000318	WGD or Segmental	915	304	34.1251	6.47	-0.241	cyto: 5, mito: 4, cysk: 3, nucl: 1, E.R.: 1	nucleus
	LuABCG43	Lus10006046	WGD or Segmental	996	331	36.8623	9.66	0.349	plas: 6, vacu: 6, cyto: 1, extr: 1	endomembrane system
	LuABCG44	Lus10029905	WGD or Segmental	1992	663	73.3388	9.15	0.101	plas: 10, vacu: 2, mito: 1, E.R.: 1	plasma membrane
	LuABCG45	Lus10004496	WGD or Segmental	1995	664	73.3036	8.87	0.115	plas: 13, vacu: 1	plasma membrane
	LuABCG46	Lus10000737	WGD or Segmental	1932	643	71.0534	7.47	0.248	plas: 7, vacu: 3, golg: 3, E.R.: 1	plasma membrane
	LuABCG47	Lus10008500	WGD or Segmental	1929	642	71.0073	6.12	0.241	plas: 7, vacu: 4, golg: 2, E.R.: 1	plasma membrane
	LuABCG48	Lus10033637	WGD or Segmental	2160	719	80.1625	9.27	0.1	plas: 8, E.R.: 3, cyto: 2, golg: 1	plasma membrane
	LuABCG49	Lus10017683	WGD or Segmental	1893	630	70.2532	8.89	0.15	plas: 8, cyto: 3, E.R.: 3	plasma membrane
	LuABCG50	Lus10001972	WGD or Segmental	747	248	28.1159	9.41	0.554	vacu: 10, plas: 1, extr: 1, E.R.: 1, golg: 1	endomembrane system
	LuABCG51	Lus10030306	WGD or Segmental	1095	364	40.5321	9.64	0.36	plas: 4.5, vacu: 3, E.R.: 3, cyto_plas: 3, mito: 1, extr: 1, golg: 1	endomembrane system
	LuABCG52	Lus10027545	WGD or Segmental	1857	618	67.7188	8.89	0.336	plas: 11, cyto: 1, vacu: 1, E.R.: 1	plasma membrane
	LuABCG53	Lus10039304	Dispersed	1122	373	41.8643	8.93	0.545	plas: 8, E.R.: 3, cyto: 1, vacu: 1, golg: 1	plasma membrane
	LuABCG54	Lus10023465	WGD or Segmental	2313	770	85.3372	9.43	-0.001	plas: 10, E.R.: 2, vacu: 1, pero: 1	plasma membrane
	LuABCG55	Lus10040341	WGD or Segmental	1950	649	73.1837	11.67	-0.566	cyto: 11, chlo: 1, nucl: 1, plas: 1	nucleus
	LuABCG56	Lus10025281	WGD or Segmental	2244	747	82.1736	8.93	0.142	plas: 9, vacu: 3, cyto: 1, mito: 1	plasma membrane
	LuABCG57	Lus10009400	Dispersed	1920	639	72.5285	9.27	0.212	plas: 10, E.R.: 2, mito: 1, golg: 1	endomembrane system
	LuABCG58	Lus10043305	WGD or Segmental	663	220	25.5382	9.18	0.619	extr: 7, cyto: 2, mito: 2, E.R.: 2, chlo: 1	endomembrane system
	LuABCG59	Lus10019453	WGD or Segmental	4263	1420	161.826	8.49	0.068	plas: 11, golg: 2, vacu: 1	plasma membrane
	LuABCG60	Lus10024063	Tandem	5454	1817	204.643	8.52	-0.077	plas: 10, nucl: 1, vacu: 1, E.R.: 1, golg: 1	plasma membrane
	LuABCG61	Lus10041680	WGD or Segmental	7317	2438	273.692	8.57	-0.128	plas: 10, nucl: 2, mito: 1, E.R.: 1	plasma membrane
	LuABCG62	Lus10024062	Tandem	4311	1436	161.189	7.94	0.114	plas: 9, golg: 3, cyto: 1, vacu: 1	plasma membrane
	LuABCG63	Lus10041681	Proximal	2370	789	88.8805	6.11	0.191	plas: 11, chlo: 2, mito: 1	plasma membrane
	LuABCG64	Lus10024061	WGD or Segmental	4233	1410	158.884	6.84	0.056	plas: 13, E.R.: 1	plasma membrane
	LuABCG65	Lus10041684	Tandem	1632	543	61.9616	5.91	0.159	plas: 7, E.R.: 3, golg: 2, cyto: 1, vacu: 1	endomembrane system
	LuABCG66	Lus10024060	WGD or Segmental	4200	1399	157.414	7.16	0.057	plas: 14	plasma membrane
	LuABCG67	Lus10041683	WGD or Segmental	4074	1357	152.906	6.92	0.075	plas: 13, E.R.: 1	plasma membrane
	LuABCG68	Lus10034020	WGD or Segmental	4155	1384	155.914	6.6	0.05	plas: 11, golg: 2, E.R.: 1	plasma membrane
	LuABCG69	Lus10020550	WGD or Segmental	4212	1403	157.539	8.65	-0.003	plas: 9, vacu: 3, cyto: 1, E.R.: 1	plasma membrane
	LuABCG70	Lus10018230	WGD or Segmental	4299	1432	161.099	8.93	0.04	plas: 11, vacu: 2, E.R.: 1	plasma membrane
	LuABCG71	Lus10025824	WGD or Segmental	4536	1511	170.851	8.86	-0.044	plas: 14	plasma membrane
	LuABCG72	Lus10014150	WGD or Segmental	4380	1459	164.457	7.76	-0.01	plas: 11, golg: 2, E.R.: 1	plasma membrane
	LuABCG73	Lus10037562	WGD or Segmental	4554	1517	170.67	8.71	0.022	plas: 14	plasma membrane
	LuABCG74	Lus10008984	WGD or Segmental	4386	1461	164.478	6.61	0.075	plas: 14	plasma membrane
	LuABCG75	Lus10028841	WGD or Segmental	5682	1893	213.138	9.27	-0.187	plas: 10, E.R.: 3, mito: 1	endomembrane system
	LuABCG76	Lus10014384	WGD or Segmental	4218	1405	157.83	6.62	0.121	plas: 12, cyto: 1, E.R.: 1	plasma membrane
	LuABCG77	Lus10023879	WGD or Segmental	2892	963	108.556	8.05	-0.009	plas: 7, vacu: 3, cyto: 1, extr: 1, E.R.: 1, golg: 1	organelle membrane
	LuABCG78	Lus10023878	WGD or Segmental	3429	1142	130.632	5.86	-0.222	plas: 14	plasma membrane
	LuABCG79	Lus10020568	WGD or Segmental	4254	1417	159.732	6.68	0.069	plas: 11, vacu: 2, E.R.: 1	plasma membrane
	LuABCG80	Lus10006277	WGD or Segmental	4287	1428	161.184	6.39	0.064	plas: 11, vacu: 2, E.R.: 1	plasma membrane
	LuABCG81	Lus10027725	WGD or Segmental	4068	1355	154.263	6.07	-0.103	plas: 13, E.R.: 1	plasma membrane
	LuABCG82	Lus10013123	WGD or Segmental	2370	789	89.0699	8.62	0.284	plas: 11, chlo: 2, E.R.: 1	plasma membrane
	LuABCG83	Lus10008090	WGD or Segmental	4404	1467	165.33	6.98	0.05	plas: 14	plasma membrane
	LuABCG84	Lus10012508	Dispersed	1890	629	70.6272	8.99	0.227	plas: 11, chlo: 1, mito: 1, pero: 1	plasma membrane
	LuABCG85	Lus10041668	Dispersed	4323	1410	162.208	7.06	0.036	plas: 14	plasma membrane
	LuABCH1	Lus10020188	WGD or Segmental	1032	343	37.2989	7.05	-0.111	chlo: 11, mito: 3	chloroplast
	LuABCH2	Lus10026992	WGD or Segmental	1092	363	39.7728	9.02	-0.183	chlo: 11, mito: 3	chloroplast
	LuABCH3	Lus10006727	Dispersed	693	230	25.9915	9.8	-0.142	mito: 10, chlo: 4	chloroplast
	LuABCH4	Lus10022692	Dispersed	693	230	26.0926	9.82	-0.186	mito: 9, chlo: 5	chloroplast
	LuABCH5	Lus10034152	WGD or Segmental	966	321	35.3116	7.85	-0.18	chlo: 12, nucl: 1, mito: 1	chloroplast outer membrane
ABCI	LuABCH6	Lus10043429	WGD or Segmental	972	323	35.6541	7.14	-0.134	chlo: 12, nucl: 1, mito: 1	chloroplast outer membrane
	LuABCH7	Lus10017374	WGD or Segmental	1434	477	52.1275	5.56	-0.192	chlo: 6, pero: 5, cyto_nucl: 2, nucl: 1.5, cyto: 1.5	chloroplast thylakoid membrane
	LuABCH8	Lus10010168	WGD or Segmental	1443	480	52.3708	5.72	-0.196	pero: 7, chlo: 6, cyto: 1	chloroplast inner membrane
	LuABCH9	Lus10002636	WGD or Segmental	1047	348	37.8278	6.9	0.288	plas: 5, E.R.: 4, chlo: 3, mito: 2	mitochondrial membrane
	LuABCH10	Lus10033908	WGD or Segmental	873	290	30.8665	6.67	-0.462	nucl: 8, cyto: 4, mito: 1, cysk: 1	nucleus
	LuABCH11	Lus10023792	WGD or Segmental	1005	334	37.3231	8.69	-0.309	cyto: 12, chlo: 2	chloroplast
	LuABCH12	Lus10003971	WGD or Segmental	2169	722	79.9801	9.53	-0.002	plas: 10, E.R.: 2, nucl: 1, golg: 1	plasma membrane
	LuABCH13	Lus10010838	Dispersed	1170	389	43.4975	5.94	-0.403	cyto: 10, chlo: 3, nucl: 1	chloroplast
	LuABCH14	Lus10022909	WGD or Segmental	924	307	33.7094	6.4	-0.25	nucl: 7, chlo: 3, cyto: 3, cysk: 1	nucleus
	LuABCH15	Lus10024914	WGD or Segmental	924	307	33.7354	6.02	-0.24	nucl: 6, cyto: 5, cysk: 2, E.R._vacu: 1	nucleus
	LuABCH16	Lus10001117	Singleton	1197	398	43.6183	10.16	0.453	plas: 8, chlo: 5, E.R.: 1	organelle membrane
	LuABCH17	Lus10019360	Dispersed	1110	369	40.7415	9.26	0.002	chlo: 12, cyto: 1, extr: 1	chloroplast
	LuABCH18	Lus10007420	Dispersed	1116	371	40.9727	7.65	0.053	chlo: 12, cyto: 1, mito: 1	chloroplast
	LuABCH19	Lus10034750	WGD or Segmental	1617	538	60.1498	5.94	-0.434	chlo: 13, plas: 1	chloroplast thylakoid membrane
	LuABCH20	Lus10035874	WGD or Segmental	1632	543	60.5331	5.63	-0.402	chlo: 6.5, chlo_mito: 4, nucl: 3, cyto: 3, cysk: 1	chloroplast thylakoid membrane
	LuABCH21	Lus10025788	WGD or Segmental	1626	541	60.4661	5.75	-0.408	chlo: 9.5, chlo_mito: 5.5, nucl: 3, cysk: 1	chloroplast thylakoid membrane
	LuABCH22	Lus10020258	WGD or Segmental	2202	733	79.7296	5.24	-0.221	plas: 7, nucl: 4, vacu: 2, E.R.: 1	plasma membrane
	LuHMA1	Lus10011510	WGD or Segmental	1926	641	68.484	6.57	0.105	plas: 9, E.R.: 3, nucl: 1, vacu: 1	plasma membrane
	LuHMA2	Lus10019313	WGD or Segmental	2556	859	91.8187	7.29	0.05	plas: 10, E.R.: 2, chlo: 1, nucl: 1	plasma membrane
	LuHMA3	Lus10025467	WGD or Segmental	2931	976	105.753	7.71	-0.169	plas: 10, E.R.: 4	plasma membrane
	LuHMA4	Lus10006955	Tandem	2943	980	105.53	7.7	-0.152	plas: 10, E.R.: 4	plasma membrane
HMA	LuHMA5	Lus10009789	WGD or Segmental	1383	460	48.429	4.93	0.085	chlo: 5, extr: 3, vacu: 3, nucl: 1, E.R.: 1, golg: 1	plasma membrane
	LuHMA6	Lus10038070	WGD or Segmental	2664	887	95.2622	5.82	0.121	plas: 11, E.R.: 2, pero: 1	mitochondrial membrane
	LuHMA7	Lus10023777	Dispersed	2811	936	98.8423	8.56	0.073	chlo: 12, cyto: 1, mito: 1	mitochondrial membrane
	LuHMA8	Lus10038364	WGD or Segmental	2976	991	106.774	5.55	0.224	plas: 12, vacu: 1, E.R.: 1	plasma membrane
	LuHMA9	Lus10036225	WGD or Segmental	2997	998	108.016	6.38	0.265	plas: 13, vacu: 1	plasma membrane
	LuHMA10	Lus10031273	WGD or Segmental	2931	976	105.679	5.85	0.18	plas: 8, E.R.: 4, golg: 2	plasma membrane
	LuHMA11	Lus10031840	WGD or Segmental	2682	893	96.8015	6.15	0.207	plas: 10, E.R.: 2, golg: 2	plasma membrane
	LuHMA12	Lus10008309	Dispersed	2970	989	106.821	5.91	0.192	plas: 13, vacu: 1	plasma membrane
