# Supplementary material for: Genome-wide identification of ATP binding cassette (ABC) transporter and heavy metal associated (HMA) gene families in flax (Linum usitatissimum L.)
Source: BMC Genomics. 2020 Oct 19;21:722. doi: 10.1186/s12864-020-07121-9 (PMC7574471; doi:10.1186/s12864-020-07121-9)
Supplement: Supplementary file 3 — Additional file 3: Table S2. Annotation information of LuABC and LuHMA genes in flax based on chromosomal position. [file 12864_2020_7121_MOESM3_ESM.xlsx]

## Sheet: Table S2
Table S2. Annotation information of LuABC and LuHMA genes in flax based on chromosomal position.
Subfamily	Chr	flax Gene ID	Chr start	Chr end	Scaffold	Scaffold start	Scaffold end	Refind scaffold	Arabidopsis Gene ID	Arabidopsis gene	Gene annotation
	11	Lus10023613	15858000	15863500	scaffold505	157553	163053	scaffold505a	AT3G47730.1	ABCA2,ATATH1,ATH1	ATP-binding cassette A2
	12	Lus10024244	10027232	10032773	scaffold165	667624	673165	scaffold165	AT3G47730.1	ABCA2,ATATH1,ATH1	ATP-binding cassette A2
ABCA	14	Lus10042172	15770678	15773841	scaffold123	1027279	1030442	scaffold123b	AT5G61730.1	ATATH11,ATH11	ABC2 homolog 11
	11	Lus10004262	3710790	3714360	scaffold122	153141	156711	scaffold122	AT3G47730.1	ABCA2,ATATH1,ATH1	ATP-binding cassette A2
	15	Lus10012755	3549080	3564428	scaffold206	445928	461276	scaffold206	AT2G41700.1	ABCA1,AtABCA1	ATP-binding cassette A1
	15	Lus10023157	3443337	3457769	scaffold325	693115	707547	scaffold325c	AT2G41700.2	ABCA1,AtABCA1	ATP-binding cassette A1
	11	Lus10023612	15865990	15872850	scaffold505	148203	155063	scaffold505a	AT3G47780.1	ATATH6,ATH6	ABC2 homolog 6
	12	Lus10024243	10037183	10042392	scaffold165	658005	663214	scaffold165	AT3G47780.1	ATATH6,ATH6	ABC2 homolog 6
	3	Lus10039458	13971087	13976700	scaffold33	1948272	1953885	scaffold33c	AT3G28345.1		ABC transporter family protein
	3	Lus10005839	14028373	14034027	scaffold256	231827	237481	scaffold256c	AT3G28345.1		ABC transporter family protein
	4	Lus10041565	14825821	14830722	scaffold272	704638	709539	scaffold272	AT3G28345.1		ABC transporter family protein
	11	Lus10036617	7006363	7009318	scaffold57	1479374	1482329	scaffold57a	AT3G28345.1		ABC transporter family protein
	5	Lus10024162	16140658	16144934	scaffold353	835380	839656	scaffold353	AT3G28345.1		ABC transporter family protein
ABCB	4	Lus10039533	7976414	7980727	scaffold15	307044	311357	scaffold15a	AT3G28345.1		ABC transporter family protein
	12	Lus10043069	16018750	16024079	scaffold25	985581	990910	scaffold25a	AT3G28390.1	PGP18	P-glycoprotein 18
	14	Lus10035834	14667047	14671266	scaffold464	1544999	1549218	scaffold464b	AT3G28345.1		ABC transporter family protein
	11	Lus10036616	7009381	7010613	scaffold57	1478079	1479311	scaffold57a	AT3G28345.1		ABC transporter family protein
	11	Lus10012959	15337292	15343035	scaffold434	287564	293307	scaffold434	AT3G28345.1		ABC transporter family protein
	1	Lus10015595	15198793	15203609	scaffold233	446026	450842	scaffold233	AT3G28860.1	ABCB19,ATABCB19,ATMDR1,ATMDR11,ATPGP19,MDR1,MDR11,PGP19	ATP binding cassette subfamily B19
	14	Lus10032911	13366617	13371671	scaffold51	167939	172993	scaffold51a	AT3G28860.1	ABCB19,ATABCB19,ATMDR1,ATMDR11,ATPGP19,MDR1,MDR11,PGP19	ATP binding cassette subfamily B19
	2	Lus10030674	22754160	22761223	scaffold373	46204	53267	scaffold373a	AT3G28860.1	ABCB19,ATABCB19,ATMDR1,ATMDR11,ATPGP19,MDR1,MDR11,PGP19	ATP binding cassette subfamily B19
	13	Lus10005249	17394681	17401681	scaffold773	140204	147204	scaffold773	AT3G28860.1	ABCB19,ATABCB19,ATMDR1,ATMDR11,ATPGP19,MDR1,MDR11,PGP19	ATP binding cassette subfamily B19
	3	Lus10033470	17220674	17226520	scaffold701	125550	131396	scaffold701a	AT3G28860.1	ABCB19,ATABCB19,ATMDR1,ATMDR11,ATPGP19,MDR1,MDR11,PGP19	ATP binding cassette subfamily B19
	1	Lus10020905	20003600	20009743	scaffold711	525030	531173	scaffold711	AT3G28860.1	ABCB19,ATABCB19,ATMDR1,ATMDR11,ATPGP19,MDR1,MDR11,PGP19	ATP binding cassette subfamily B19
	14	Lus10013178	6557018	6571402	scaffold359	423617	438001	scaffold359a	AT3G28860.1	ABCB19,ATABCB19,ATMDR1,ATMDR11,ATPGP19,MDR1,MDR11,PGP19	ATP binding cassette subfamily B19
	3	Lus10008139	25999647	26004135	scaffold524	303904	308392	scaffold524	AT3G28860.1	ABCB19,ATABCB19,ATMDR1,ATMDR11,ATPGP19,MDR1,MDR11,PGP19	ATP binding cassette subfamily B19
	3	Lus10006209	3214430	3219120	scaffold1140	64554	69244	scaffold1140	AT1G70610.1	ATTAP1,TAP1	transporter associated with antigen processing protein 1
	4	Lus10036857	12302134	12306826	scaffold31	977601	982293	scaffold31a	AT1G70610.1	ATTAP1,TAP1	transporter associated with antigen processing protein 1
	8	Lus10022270	16022389	16026845	scaffold225	454786	459242	scaffold225	AT1G70610.1	ATTAP1,TAP1	transporter associated with antigen processing protein 1
	11	Lus10038886	1423281	1426927	scaffold34	692228	695874	scaffold34a	AT4G25450.1	ATNAP8,NAP8	non-intrinsic ABC protein 8
	14	Lus10015007	18755578	18759400	scaffold2022	452348	456170	scaffold2022	AT4G25450.3	ATNAP8,NAP8	non-intrinsic ABC protein 8
	8	Lus10017024	1999259	2002951	scaffold315	422972	426664	scaffold315	AT5G03910.1	ATATH12,ATH12	ABC2 homolog 12
	6	Lus10021348	16455745	16458431	scaffold1123	648286	650972	scaffold1123a	AT5G03910.1	ATATH12,ATH12	ABC2 homolog 12
	3	Lus10007987	5205538	5209204	scaffold281	303874	307540	scaffold281	AT5G39040.1	ALS1,ATTAP2,TAP2	transporter associated with antigen processing protein 2
	3	Lus10021145	96459	100121	scaffold155	709070	712732	scaffold155c	AT5G39040.1	ALS1,ATTAP2,TAP2	transporter associated with antigen processing protein 2
	7	Lus10023437	3726013	3732673	scaffold1216	178597	185257	scaffold1216	AT3G55320.1	PGP20	P-glycoprotein 20
	9	Lus10040315	4355224	4361979	scaffold86	1320164	1326919	scaffold86b	AT3G55320.1	PGP20	P-glycoprotein 20
	6	Lus10017271	11824571	11831060	scaffold117	489962	496451	scaffold117	AT1G27940.1	PGP13	P-glycoprotein 13
	6	Lus10017270	11816354	11820909	scaffold117	481745	486300	scaffold117	AT1G27940.1	PGP13	P-glycoprotein 13
	8	Lus10023929	4841604	4847546	scaffold177	568609	574551	scaffold177	AT2G36910.1	ABCB1,ATPGP1,PGP1	ATP binding cassette subfamily B1
	6	Lus10014427	14898713	14903942	scaffold176	420100	425329	scaffold176	AT2G36910.1	ABCB1,ATPGP1,PGP1	ATP binding cassette subfamily B1
	8	Lus10000910	16738733	16744116	scaffold381	59310	64693	scaffold381	AT4G25960.1	PGP2	P-glycoprotein 2
	8	Lus10004571	16588690	16594147	scaffold48	153802	159259	scaffold48	AT4G25960.1	PGP2	P-glycoprotein 2
	1	Lus10010074	27454478	27460583	scaffold722	87173	93278	scaffold722	AT1G02520.1	PGP11	P-glycoprotein 11
	3	Lus10004530	20211093	20213271	scaffold406	184746	186924	scaffold406	AT1G02520.1	PGP11	P-glycoprotein 11
	1	Lus10010067	27409434	27414606	scaffold722	42129	47301	scaffold722	AT1G02520.1	PGP11	P-glycoprotein 11
	15	Lus10010012	13281145	13286522	scaffold1630	266977	272354	scaffold1630	AT1G02520.1	PGP11	P-glycoprotein 11
	2	Lus10038050	5919760	5924291	scaffold475	1030366	1034897	scaffold475b	AT2G47000.1	ABCB4,ATPGP4,MDR4,PGP4	ATP binding cassette subfamily B4
	11	Lus10025032	8595087	8596575	scaffold294	898803	900291	scaffold294	AT1G02520.1	PGP11	P-glycoprotein 11
	15	Lus10009989	13410730	13415454	scaffold1630	138045	142769	scaffold1630	AT2G47000.1	ABCB4,ATPGP4,MDR4,PGP4	ATP binding cassette subfamily B4
	1	Lus10010068	27414970	27420952	scaffold722	47665	53647	scaffold722	AT3G62150.1	PGP21	P-glycoprotein 21
	3	Lus10004519	20125666	20130199	scaffold406	99319	103852	scaffold406	AT1G02520.1	PGP11	P-glycoprotein 11
	2	Lus10038049	5925975	5931777	scaffold475	1022880	1028682	scaffold475b	AT3G62150.1	PGP21	P-glycoprotein 21
	15	Lus10009988	13416100	13423605	scaffold1630	129894	137399	scaffold1630	AT3G62150.1	PGP21	P-glycoprotein 21
	3	Lus10004583	7537325	7542199	scaffold1170	23429	28303	scaffold1170	AT4G18050.1	PGP9	P-glycoprotein 9
	3	Lus10004520	20130304	20134710	scaffold406	103957	108363	scaffold406	AT2G47000.1	ABCB4,ATPGP4,MDR4,PGP4	ATP binding cassette subfamily B4
	10	Lus10027567	2637834	2643327	scaffold96	985340	990833	scaffold96	AT3G59140.1	ATMRP14,MRP14	multidrug resistance-associated protein 14
	11	Lus10039320	17010055	17015564	scaffold33	503310	508819	scaffold33a	AT3G59140.1	ATMRP14,MRP14	multidrug resistance-associated protein 14
	9	Lus10017548	2448524	2456594	scaffold1253	554015	562085	scaffold1253a	AT3G59140.1	ATMRP14,MRP14	multidrug resistance-associated protein 14
	9	Lus10004896	9501816	9507780	scaffold1262	54202	60166	scaffold1262	AT3G21250.2	ATMRP6,MRP6	multidrug resistance-associated protein 6
ABCC	3	Lus10023139	21526739	21530838	scaffold325	607961	612060	scaffold325b	AT3G62700.1	ATMRP10,MRP10	multidrug resistance-associated protein 10
	15	Lus10011498	3312884	3318241	scaffold1578	424671	430028	scaffold1578b	AT2G47800.1	ATMRP4,EST3,MRP4	multidrug resistance-associated protein 4
	4	Lus10041661	15269199	15276329	scaffold272	1148016	1155146	scaffold272	AT2G07680.1	ATMRP11,MRP11	multidrug resistance-associated protein 11
	13	Lus10030717	17623187	17624398	scaffold373	255329	256540	scaffold373b	AT3G13080.1	ATMRP3,MRP3	multidrug resistance-associated protein 3
	7	Lus10038530	14960025	14974574	scaffold28	1820111	1834660	scaffold28b	AT2G34660.1	ATMRP2,EST4,MRP2	multidrug resistance-associated protein 2
	12	Lus10023275	2112496	2122589	scaffold98	313418	323511	scaffold98	AT2G34660.1	ATMRP2,EST4,MRP2	multidrug resistance-associated protein 2
	1	Lus10036153	137341	149486	scaffold76	1519195	1531340	scaffold76b	AT2G34660.1	ATMRP2,EST4,MRP2	multidrug resistance-associated protein 2
	14	Lus10018027	16540128	16545241	scaffold687	391305	396418	scaffold687	AT3G60160.1	ATMRP9,MRP9	multidrug resistance-associated protein 9
	11	Lus10042023	3065936	3071145	scaffold123	378605	383814	scaffold123a	AT3G60160.1	ATMRP9,MRP9	multidrug resistance-associated protein 9
	10	Lus10022808	16619101	16622143	scaffold8	207017	210059	scaffold8	AT3G60160.1	ATMRP9,MRP9	multidrug resistance-associated protein 9
	10	Lus10022858	16317106	16323255	scaffold8	505905	512054	scaffold8	AT1G04120.1	ABCC5,ATABCC5,ATMRP5,MRP5	multidrug resistance-associated protein 5
	9	Lus10024965	19730355	19736250	scaffold473	960454	966349	scaffold473	AT1G04120.1	ABCC5,ATABCC5,ATMRP5,MRP5	multidrug resistance-associated protein 5
	13	Lus10030716	17620028	17623167	scaffold373	252170	255309	scaffold373b	AT3G13080.1	ATMRP3,MRP3	multidrug resistance-associated protein 3
	2	Lus10013201	22962329	22971338	scaffold372	53890	62899	scaffold372	AT3G13080.1	ATMRP3,MRP3	multidrug resistance-associated protein 3
	13	Lus10030718	17625620	17631045	scaffold373	257762	263187	scaffold373b	AT3G13080.1	ATMRP3,MRP3	multidrug resistance-associated protein 3
	5	Lus10024056	15558731	15569956	scaffold353	253453	264678	scaffold353	AT4G39850.1	ACN2,AtABCD1,CTS,PED3,PXA1	peroxisomal ABC transporter 1
	4	Lus10041690	15421575	15428156	scaffold272	1300392	1306973	scaffold272	AT4G39850.3	ACN2,AtABCD1,CTS,PED3,PXA1	peroxisomal ABC transporter 1
ABCD	4	Lus10041691	15433217	15437746	scaffold272	1312034	1316563	scaffold272	AT4G39850.1	ACN2,AtABCD1,CTS,PED3,PXA1	peroxisomal ABC transporter 1
	10	Lus10001839	70505	74042	scaffold215	26511	30048	scaffold215	AT1G54350.1		ABC transporter family protein
	11	Lus10001758	19844915	19848689	scaffold696	40433	44207	scaffold696	AT1G54350.1		ABC transporter family protein
ABCE	5	Lus10034771	4413870	4417398	scaffold66	308347	311875	scaffold66	AT4G19210.1	ATRLI2,RLI2	RNAse l inhibitor protein 2
	3	Lus10033309	22870404	22874062	scaffold488	583134	586792	scaffold488b	AT4G19210.1	ATRLI2,RLI2	RNAse l inhibitor protein 2
	15	Lus10029363	2555100	2557274	scaffold360	839637	841811	scaffold360b	AT3G54540.1	ATGCN4,GCN4	general control non-repressible 4
	1	Lus10016184	9282697	9284871	scaffold947	98377	100551	scaffold947	AT3G54540.1	ATGCN4,GCN4	general control non-repressible 4
	5	Lus10032431	3640548	3645477	scaffold291	1273025	1277954	scaffold291	AT1G64550.1	ATGCN3,GCN3	general control non-repressible 3
	3	Lus10023043	22029442	22038937	scaffold325	99862	109357	scaffold325b	AT1G64550.1	ATGCN3,GCN3	general control non-repressible 3
ABCF	13	Lus10006804	6172065	6175199	scaffold689	124062	127196	scaffold689	AT5G64840.1	ATGCN5,GCN5	general control non-repressible 5
	2	Lus10005798	380342	383454	scaffold24	125586	128698	scaffold24	AT5G64840.1	ATGCN5,GCN5	general control non-repressible 5
	2	Lus10038681	6848071	6851452	scaffold37	1543714	1547095	scaffold37a	AT5G60790.1	ATGCN1,GCN1	ABC transporter family protein
	15	Lus10037947	13937997	13941213	scaffold475	513913	517129	scaffold475a	AT5G60790.1	ATGCN1,GCN1	ABC transporter family protein
	7	Lus10028810	1597136	1599796	scaffold540	378617	381277	scaffold540a	AT5G60790.1	ATGCN1,GCN1	ABC transporter family protein
	15	Lus10023154	3423401	3428171	scaffold325	673179	677949	scaffold325c	AT1G17840.1	ABCG11,ATWBC11,COF1,DSO,WBC11	white-brown complex homolog protein 11
	3	Lus10037384	1417626	1421526	scaffold462	1586463	1590363	scaffold462	AT2G28070.1		ABC-2 type transporter family protein
	15	Lus10041333	10344343	10347762	scaffold280	1991574	1994993	scaffold280	AT2G28070.1		ABC-2 type transporter family protein
	1	Lus10016125	10995780	10999585	scaffold344	296918	300723	scaffold344	AT2G28070.1		ABC-2 type transporter family protein
	14	Lus10021440	3967091	3970884	scaffold612	356060	359853	scaffold612b	AT2G28070.1		ABC-2 type transporter family protein
	3	Lus10040644	6111401	6114385	scaffold156	846186	849170	scaffold156a	AT1G17840.1	ABCG11,ATWBC11,COF1,DSO,WBC11	white-brown complex homolog protein 11
ABCG	12	Lus10018268	5001897	5004202	scaffold163	269757	272062	scaffold163	AT1G17840.1	ABCG11,ATWBC11,COF1,DSO,WBC11	white-brown complex homolog protein 11
	9	Lus10031063	6412523	6415689	scaffold261	918007	921173	scaffold261	AT3G21090.1		ABC-2 type transporter family protein
	7	Lus10035445	5715363	5725066	scaffold151	1061341	1071044	scaffold151b	AT3G21090.1		ABC-2 type transporter family protein
	scaffold3983	Lus10000338	3759	7412					AT3G21090.1		ABC-2 type transporter family protein
	11	Lus10009961	16568756	16572632	scaffold200	350908	354784	scaffold200	AT3G21090.1		ABC-2 type transporter family protein
	11	Lus10009959	16555503	16559130	scaffold200	337655	341282	scaffold200	AT3G21090.1		ABC-2 type transporter family protein
	11	Lus10027353	174253	177147	scaffold472	903596	906490	scaffold472c	AT3G21090.1		ABC-2 type transporter family protein
	11	Lus10027354	169181	172645	scaffold472	908098	911562	scaffold472c	AT3G21090.1		ABC-2 type transporter family protein
	scaffold3983	Lus10000339	9986	14225					AT1G51460.1		ABC-2 type transporter family protein
	11	Lus10009960	16561596	16565643	scaffold200	343748	347795	scaffold200	AT3G21090.1		ABC-2 type transporter family protein
	4	Lus10041685	15391283	15395155	scaffold272	1270100	1273972	scaffold272	AT1G15520.1	ABCG40,ATABCG40,ATPDR12,PDR12	pleiotropic drug resistance 12
	1	Lus10027727	4293706	4296707	scaffold1143	108018	111019	scaffold1143a	AT1G66950.1	ATPDR11,PDR11	pleiotropic drug resistance 11
	6	Lus10032449	5352223	5356579	scaffold140	131878	136234	scaffold140	AT2G01320.1		ABC-2 type transporter family protein
	12	Lus10042949	15169207	15174271	scaffold25	136038	141102	scaffold25a	AT2G01320.3		ABC-2 type transporter family protein
	1	Lus10016115	10909835	10916314	scaffold344	210973	217452	scaffold344	AT5G60740.1		ABC transporter family protein
	14	Lus10021448	4019569	4025636	scaffold612	408538	414605	scaffold612b	AT5G60740.1		ABC transporter family protein
	15	Lus10041325	10310781	10316208	scaffold280	1958012	1963439	scaffold280	AT5G60740.1		ABC transporter family protein
	10	Lus10023020	6748696	6753683	scaffold355	813301	818288	scaffold355	AT2G37010.1	ATNAP12,NAP12	non-intrinsic ABC protein 12
	7	Lus10023199	17357911	17361508	scaffold325	895305	898902	scaffold325d	AT2G37010.1	ATNAP12,NAP12	non-intrinsic ABC protein 12
	2	Lus10038714	6536953	6541975	scaffold37	1853191	1858213	scaffold37a	AT1G53390.1		P-loop containing nucleoside triphosphate hydrolases superfamily protein
	15	Lus10037981	13768878	13773958	scaffold475	681168	686248	scaffold475a	AT1G53390.1		P-loop containing nucleoside triphosphate hydrolases superfamily protein
	14	Lus10028704	1612228	1619568	scaffold346	967017	974357	scaffold346	AT1G71960.1	ABCG25,ATABCG25	ATP-binding casette family G25
	6	Lus10015994	12163637	12166808	scaffold172	154565	157736	scaffold172	AT5G06530.1		ABC-2 type transporter family protein
	8	Lus10012284	270123	276284	scaffold273	377302	383463	scaffold273	AT5G06530.1		ABC-2 type transporter family protein
	8	Lus10016649	14505932	14508862	scaffold915	456054	458984	scaffold915	AT3G13220.1	ABCG26,WBC27	ABC-2 type transporter family protein
	15	Lus10022564	11989103	11992068	scaffold465	751720	754685	scaffold465	AT3G13220.1	ABCG26,WBC27	ABC-2 type transporter family protein
	13	Lus10025596	17141330	17145688	scaffold145	558313	562671	scaffold145b	AT4G27420.1		ABC-2 type transporter family protein
	13	Lus10025597	17136953	17140834	scaffold145	563167	567048	scaffold145b	AT4G27420.1		ABC-2 type transporter family protein
	9	Lus10029635	18101437	18103808	scaffold418	331208	333579	scaffold418b	AT4G27420.1		ABC-2 type transporter family protein
	4	Lus10034387	13823425	13826431	scaffold310	1040422	1043428	scaffold310b	AT3G25620.2		ABC-2 type transporter family protein
	14	Lus10035692	15262031	15264950	scaffold464	951315	954234	scaffold464b	AT1G31770.1	ABCG14	ATP-binding cassette 14
	3	Lus10037283	1874361	1877083	scaffold462	1130906	1133628	scaffold462	AT1G31770.1	ABCG14	ATP-binding cassette 14
	3	Lus10033315	22898692	22900903	scaffold488	611422	613633	scaffold488b	AT1G31770.1	ABCG14	ATP-binding cassette 14
	5	Lus10034775	4432305	4435183	scaffold66	326782	329660	scaffold66	AT1G31770.1	ABCG14	ATP-binding cassette 14
	3	Lus10033314	22888279	22890883	scaffold488	601009	603613	scaffold488b	AT1G31770.1	ABCG14	ATP-binding cassette 14
	12	Lus10000318	7622563	7623761	scaffold3641	59	1257	scaffold3641	AT1G15520.1	ABCG40,ATABCG40,ATPDR12,PDR12	pleiotropic drug resistance 12
	1	Lus10006046	28642899	28643894	scaffold821	5914	6909	scaffold821	AT1G71960.1	ABCG25,ATABCG25	ATP-binding casette family G25
	4	Lus10029905	18026485	18028592	scaffold416	599483	601590	scaffold416b	AT2G13610.1		ABC-2 type transporter family protein
	5	Lus10004496	12540597	12542696	scaffold768	154540	156639	scaffold768	AT2G13610.1		ABC-2 type transporter family protein
	8	Lus10000737	18728844	18730775	scaffold3153	49099	51030	scaffold3153	AT5G19410.1		ABC-2 type transporter family protein
	5	Lus10008500	1642428	1644356	scaffold835	129212	131140	scaffold835a	AT5G19410.1		ABC-2 type transporter family protein
	12	Lus10033637	19250614	19252773	scaffold701	926416	928575	scaffold701b	AT5G19410.1		ABC-2 type transporter family protein
	6	Lus10017683	1758210	1760102	scaffold765	489332	491224	scaffold765	AT5G19410.1		ABC-2 type transporter family protein
	15	Lus10001972	7929231	7929977	scaffold1639	4930	5676	scaffold1639	AT5G13580.1		ABC-2 type transporter family protein
	4	Lus10030306	831290	832384	scaffold217	664441	665535	scaffold217	AT5G13580.1		ABC-2 type transporter family protein
	10	Lus10027545	2536371	2538329	scaffold96	883877	885835	scaffold96	AT5G52860.1		ABC-2 type transporter family protein
	11	Lus10039304	17097994	17099227	scaffold33	419647	420880	scaffold33a	AT5G52860.1		ABC-2 type transporter family protein
	7	Lus10023465	3578461	3580773	scaffold1216	330497	332809	scaffold1216	AT2G39350.1		ABC-2 type transporter family protein
	9	Lus10040341	4235192	4237141	scaffold86	1445002	1446951	scaffold86b	AT2G39350.1		ABC-2 type transporter family protein
	6	Lus10025281	16959157	16961400	scaffold339	323147	325390	scaffold339a	AT2G37360.1		ABC-2 type transporter family protein
	1	Lus10009400	12006325	12010958	scaffold137	247539	252172	scaffold137	AT2G29940.1	ATPDR3,PDR3	pleiotropic drug resistance 3
	12	Lus10043305	17819945	17820778	scaffold25	2315588	2316421	scaffold25b	AT2G26910.1	ATPDR4,PDR4	pleiotropic drug resistance 4
	6	Lus10019453	3366444	3373256	scaffold906	312199	319011	scaffold906	AT2G26910.1	ATPDR4,PDR4	pleiotropic drug resistance 4
	5	Lus10024063	15636183	15649981	scaffold353	330905	344703	scaffold353	AT1G15520.1	ABCG40,ATABCG40,ATPDR12,PDR12	pleiotropic drug resistance 12
	4	Lus10041680	15352478	15366767	scaffold272	1231295	1245584	scaffold272	AT1G15520.1	ABCG40,ATABCG40,ATPDR12,PDR12	pleiotropic drug resistance 12
	5	Lus10024062	15626027	15632296	scaffold353	320749	327018	scaffold353	AT1G15520.1	ABCG40,ATABCG40,ATPDR12,PDR12	pleiotropic drug resistance 12
	4	Lus10041681	15370905	15374475	scaffold272	1249722	1253292	scaffold272	AT1G15520.1	ABCG40,ATABCG40,ATPDR12,PDR12	pleiotropic drug resistance 12
	5	Lus10024061	15612767	15618553	scaffold353	307489	313275	scaffold353	AT1G15520.1	ABCG40,ATABCG40,ATPDR12,PDR12	pleiotropic drug resistance 12
	4	Lus10041684	15389285	15391272	scaffold272	1268102	1270089	scaffold272	AT1G15520.1	ABCG40,ATABCG40,ATPDR12,PDR12	pleiotropic drug resistance 12
	5	Lus10024060	15602774	15608641	scaffold353	297496	303363	scaffold353	AT1G15520.1	ABCG40,ATABCG40,ATPDR12,PDR12	pleiotropic drug resistance 12
	4	Lus10041683	15381040	15386543	scaffold272	1259857	1265360	scaffold272	AT1G15520.1	ABCG40,ATABCG40,ATPDR12,PDR12	pleiotropic drug resistance 12
	8	Lus10034020	21361518	21367268	scaffold292	545978	551728	scaffold292a	AT1G15520.1	ABCG40,ATABCG40,ATPDR12,PDR12	pleiotropic drug resistance 12
	14	Lus10020550	3342038	3349231	scaffold77	212819	220012	scaffold77a	AT2G29940.1	ATPDR3,PDR3	pleiotropic drug resistance 3
	12	Lus10018230	4860419	4867623	scaffold163	128279	135483	scaffold163	AT2G29940.1	ATPDR3,PDR3	pleiotropic drug resistance 3
	1	Lus10025824	1728943	1735992	scaffold605	546815	553864	scaffold605a	AT1G59870.1	ABCG36,ATABCG36,ATPDR8,PDR8,PEN3	ABC-2 and Plant PDR ABC-type transporter family protein
	14	Lus10014150	5376136	5383380	scaffold231	69568	76812	scaffold231b	AT3G16340.1	ATPDR1,PDR1	pleiotropic drug resistance 1
	3	Lus10037562	25428750	25436234	scaffold196	542550	550034	scaffold196b	AT1G59870.1	ABCG36,ATABCG36,ATPDR8,PDR8,PEN3	ABC-2 and Plant PDR ABC-type transporter family protein
	9	Lus10008984	1864541	1871351	scaffold1486	322036	328846	scaffold1486	AT2G36380.1	ATPDR6,PDR6	pleiotropic drug resistance 6
	7	Lus10028841	1458151	1467073	scaffold540	511340	520262	scaffold540a	AT1G66950.1	ATPDR11,PDR11	pleiotropic drug resistance 11
	6	Lus10014384	15161103	15167780	scaffold176	156262	162939	scaffold176	AT1G66950.1	ATPDR11,PDR11	pleiotropic drug resistance 11
	8	Lus10023879	5077662	5081840	scaffold177	334315	338493	scaffold177	AT2G36380.1	ATPDR6,PDR6	pleiotropic drug resistance 6
	8	Lus10023878	5081876	5094532	scaffold177	321623	334279	scaffold177	AT2G36390.1	BE3,SBE2.1	starch branching enzyme 2.1
	14	Lus10020568	3237189	3245832	scaffold77	316218	324861	scaffold77a	AT1G66950.1	ATPDR11,PDR11	pleiotropic drug resistance 11
	1	Lus10006277	12303828	12313105	scaffold308	119808	129085	scaffold308	AT1G66950.1	ATPDR11,PDR11	pleiotropic drug resistance 11
	1	Lus10027725	4278532	4291611	scaffold1143	92844	105923	scaffold1143a	AT1G66950.1	ATPDR11,PDR11	pleiotropic drug resistance 11
	14	Lus10013123	6893340	6898413	scaffold359	96606	101679	scaffold359a	AT3G16340.1	ATPDR1,PDR1	pleiotropic drug resistance 1
	3	Lus10008090	26239758	26247788	scaffold524	60251	68281	scaffold524	AT1G15520.1	ABCG40,ATABCG40,ATPDR12,PDR12	pleiotropic drug resistance 12
	14	Lus10012508	4807948	4811142	scaffold6	56811	60005	scaffold6a	AT1G15520.1	ABCG40,ATABCG40,ATPDR12,PDR12	pleiotropic drug resistance 12
	4	Lus10041668	15307057	15313684	scaffold272	1185874	1192501	scaffold272	AT1G15520.1	ABCG40,ATABCG40,ATPDR12,PDR12	pleiotropic drug resistance 12
	2	Lus10020188	4283624	4286803	scaffold454	521640	524819	scaffold454	AT1G65410.1	ATNAP11,NAP11,TGD3	non-intrinsic ABC protein 11
	13	Lus10026992	2109984	2112573	scaffold651	1003350	1005939	scaffold651b	AT1G65410.1	ATNAP11,NAP11,TGD3	non-intrinsic ABC protein 11
	12	Lus10006727	920363	921055	scaffold204	23005	23697	scaffold204	AT1G63270.1	ATNAP10,NAP10	non-intrinsic ABC protein 10
	1	Lus10022692	10095093	10095785	scaffold59	528676	529368	scaffold59	AT1G63270.1	ATNAP10,NAP10	non-intrinsic ABC protein 10
	12	Lus10034152	18335664	18337867	scaffold292	1367866	1370069	scaffold292d	AT3G10670.1	ATNAP7,NAP7	non-intrinsic ABC protein 7
ABCI	6	Lus10043429	2596183	2598365	scaffold25	2814685	2816867	scaffold25c	AT3G10670.1	ATNAP7,NAP7	non-intrinsic ABC protein 7
	7	Lus10017374	440095	442298	scaffold511	314465	316668	scaffold511	AT1G32500.1	ATNAP6,NAP6	non-intrinsic ABC protein 6
	9	Lus10010168	658868	661263	scaffold587	108130	110525	scaffold587	AT1G32500.1	ATNAP6,NAP6	non-intrinsic ABC protein 6
	9	Lus10002636	22212588	22213722	scaffold2083	102507	103641	scaffold2083	AT1G19800.1	TGD1	trigalactosyldiacylglycerol 1
	3	Lus10033908	19417768	19418960	scaffold222	1122192	1123384	scaffold222a	AT1G03900.1	ATNAP4,NAP4	non-intrinsic ABC protein 4
	10	Lus10023792	5494945	5496423	scaffold205	489609	491087	scaffold205	AT5G02270.1	ATNAP9,NAP9	non-intrinsic ABC protein 9
	7	Lus10003971	17657562	17661426	scaffold437	79459	83323	scaffold437	AT5G02270.1	ATNAP9,NAP9	non-intrinsic ABC protein 9
	8	Lus10010838	12503427	12518276	scaffold440	34672	49521	scaffold440	AT5G02270.1	ATNAP9,NAP9	non-intrinsic ABC protein 9
	10	Lus10022909	16116828	16118582	scaffold8	710578	712332	scaffold8	AT1G03905.1		P-loop containing nucleoside triphosphate hydrolases superfamily protein
	9	Lus10024914	19515632	19517380	scaffold473	745731	747479	scaffold473	AT1G03905.1		P-loop containing nucleoside triphosphate hydrolases superfamily protein
	12	Lus10001117	7399557	7401328	scaffold252	69273	71044	scaffold252	AT3G21580.1		cobalt ion transmembrane transporters
	3	Lus10019360	9164525	9166808	scaffold102	173036	175319	scaffold102	AT3G20320.1	TGD2	trigalactosyldiacylglycerol2
	10	Lus10007420	12119486	12121717	scaffold594	139972	142203	scaffold594a	AT3G20320.1	TGD2	trigalactosyldiacylglycerol2
	5	Lus10034750	4254345	4256608	scaffold66	148822	151085	scaffold66	AT4G04770.1	ABC1,ATABC1,ATNAP1,LAF6	ATP binding cassette protein 1
	11	Lus10035874	5809358	5811907	scaffold76	61515	64064	scaffold76a	AT4G04770.1	ABC1,ATABC1,ATNAP1,LAF6	ATP binding cassette protein 1
	1	Lus10025788	1592126	1594669	scaffold605	409998	412541	scaffold605a	AT4G04770.1	ABC1,ATABC1,ATNAP1,LAF6	ATP binding cassette protein 1
	10	Lus10020258	17734395	17737751	scaffold641	110273	113629	scaffold641	AT1G19800.1	TGD1	trigalactosyldiacylglycerol 1
	13	Lus10011510	5340979	5345871	scaffold260	58222	63114	scaffold260	AT4G37270.1	ATHMA1,HMA1	heavy metal atpase 1
	2	Lus10019313	1032136	1037681	scaffold377	487688	493233	scaffold377	AT4G37270.1	ATHMA1,HMA1	heavy metal atpase 1
	7	Lus10025467	14329536	14334988	scaffold46	853471	858923	scaffold46	AT4G30110.1	ATHMA2,HMA2	heavy metal atpase 2
HMA	12	Lus10006955	2790890	2796467	scaffold1004	23932	29509	scaffold1004	AT2G19110.1	ATHMA4,HMA4	heavy metal atpase 4
	scaffold1	Lus10009789	902	5493					AT5G21930.1	ATHMA8,HMA8,PAA2	P-type ATPase of Arabidopsis 2
	2	Lus10038070	5739961	5750663	scaffold475	1203994	1214696	scaffold475b	AT5G21930.1	ATHMA8,HMA8,PAA2	P-type ATPase of Arabidopsis 2
	10	Lus10023777	5673073	5687725	scaffold205	298307	312959	scaffold205	AT4G33520.2	HMA6,PAA1	P-type ATP-ase 1
	7	Lus10038364	15871790	15876259	scaffold28	918426	922895	scaffold28b	AT5G44790.1	HMA7,RAN1	copper-exporting ATPase / responsive-to-antagonist 1 / copper-transporting ATPase (RAN1)
	12	Lus10036225	1222715	1227646	scaffold27	248059	252990	scaffold27a	AT5G44790.1	HMA7,RAN1	copper-exporting ATPase / responsive-to-antagonist 1 / copper-transporting ATPase (RAN1)
	11	Lus10031273	18913918	18917530	scaffold977	897681	901293	scaffold977a	AT1G63440.1	HMA5	heavy metal atpase 5
	10	Lus10031840	883918	887265	scaffold783	965890	969237	scaffold783b	AT5G44790.1	HMA7,RAN1	copper-exporting ATPase / responsive-to-antagonist 1 / copper-transporting ATPase (RAN1)
	5	Lus10008309	12844316	12850928	scaffold489	317526	324138	scaffold489b	AT1G63440.1	HMA5	heavy metal atpase 5
