# Supplementary material for: Genome-wide identification of ATP binding cassette (ABC) transporter and heavy metal associated (HMA) gene families in flax (Linum usitatissimum L.)
Source: BMC Genomics. 2020 Oct 19;21:722. doi: 10.1186/s12864-020-07121-9 (PMC7574471; doi:10.1186/s12864-020-07121-9)
Supplement: Supplementary file 4 — Additional file 4: Table S3. List of ABC transporters identified in different species. [file 12864_2020_7121_MOESM4_ESM.xlsx]

## Sheet: Table S3
Table S3. List of ABC transporters identified in different species.
Species	Subfamiles	Gene ID
	ABCA	Lus10012755
	ABCA	Lus10023157
	ABCA	Lus10023613
	ABCA	Lus10024244
	ABCA	Lus10004262
	ABCA	Lus10042172
	ABCA	Lus10023612
	ABCA	Lus10024243
	ABCB	Lus10038049
	ABCB	Lus10009988
	ABCB	Lus10010068
	ABCB	Lus10010067
	ABCB	Lus10009989
Linum usitatissimum	ABCB	Lus10038050
	ABCB	Lus10004583
	ABCB	Lus10010074
	ABCB	Lus10010012
	ABCB	Lus10004520
	ABCB	Lus10005249
	ABCB	Lus10030674
	ABCB	Lus10023929
	ABCB	Lus10017270
	ABCB	Lus10017271
	ABCB	Lus10005839
	ABCB	Lus10041565
	ABCB	Lus10039458
	ABCB	Lus10020905
	ABCB	Lus10033470
	ABCB	Lus10008139
	ABCB	Lus10024162
	ABCB	Lus10039533
	ABCB	Lus10004571
	ABCB	Lus10012959
	ABCB	Lus10035834
	ABCB	Lus10043069
	ABCB	Lus10014427
	ABCB	Lus10032911
	ABCB	Lus10015595
	ABCB	Lus10013178
	ABCB	Lus10004530
	ABCB	Lus10004519
	ABCB	Lus10036617
	ABCB	Lus10040315
	ABCB	Lus10023437
	ABCB	Lus10025032
	ABCB	Lus10000910
	ABCB	Lus10036616
	ABCB	Lus10036857
	ABCB	Lus10006209
	ABCB	Lus10022270
	ABCB	Lus10007987
	ABCB	Lus10038886
	ABCB	Lus10015007
	ABCB	Lus10017024
	ABCB	Lus10021348
	ABCB	Lus10021145
	ABCC	Lus10022858
	ABCC	Lus10024965
	ABCC	Lus10018027
	ABCC	Lus10042023
	ABCC	Lus10013201
	ABCC	Lus10027567
	ABCC	Lus10039320
	ABCC	Lus10004896
	ABCC	Lus10011498
	ABCC	Lus10017548
	ABCC	Lus10023139
	ABCC	Lus10030716
	ABCC	Lus10030718
	ABCC	Lus10023275
	ABCC	Lus10038530
	ABCC	Lus10036153
	ABCC	Lus10041661
	ABCC	Lus10022808
	ABCC	Lus10030717
	ABCD	Lus10001758
	ABCD	Lus10001839
	ABCD	Lus10024056
	ABCD	Lus10041690
	ABCD	Lus10041691
	ABCE	Lus10034771
	ABCE	Lus10033309
	ABCF	Lus10023043
	ABCF	Lus10032431
	ABCF	Lus10038681
	ABCF	Lus10029363
	ABCF	Lus10016184
	ABCF	Lus10028810
	ABCF	Lus10005798
	ABCF	Lus10006804
	ABCF	Lus10037947
	ABCG	Lus10025824
	ABCG	Lus10014150
	ABCG	Lus10037562
	ABCG	Lus10041668
	ABCG	Lus10024061
	ABCG	Lus10008090
	ABCG	Lus10024060
	ABCG	Lus10019453
	ABCG	Lus10034020
	ABCG	Lus10041683
	ABCG	Lus10008984
	ABCG	Lus10024062
	ABCG	Lus10018230
	ABCG	Lus10020550
	ABCG	Lus10006277
	ABCG	Lus10020568
	ABCG	Lus10041680
	ABCG	Lus10024063
	ABCG	Lus10014384
	ABCG	Lus10028841
	ABCG	Lus10023879
	ABCG	Lus10041685
	ABCG	Lus10041681
	ABCG	Lus10027725
	ABCG	Lus10013123
	ABCG	Lus10027727
	ABCG	Lus10041684
	ABCG	Lus10023878
	ABCG	Lus10012508
	ABCG	Lus10000318
	ABCG	Lus10040644
	ABCG	Lus10018268
	ABCG	Lus10009961
	ABCG	Lus10027354
	ABCG	Lus10023154
	ABCG	Lus10009959
	ABCG	Lus10009960
	ABCG	Lus10035445
	ABCG	Lus10031063
	ABCG	Lus10000338
	ABCG	Lus10037384
	ABCG	Lus10021440
	ABCG	Lus10034775
	ABCG	Lus10035692
	ABCG	Lus10037283
	ABCG	Lus10033314
	ABCG	Lus10034387
	ABCG	Lus10025597
	ABCG	Lus10025596
	ABCG	Lus10029635
	ABCG	Lus10015994
	ABCG	Lus10028704
	ABCG	Lus10033315
	ABCG	Lus10016649
	ABCG	Lus10022564
	ABCG	Lus10012284
	ABCG	Lus10000339
	ABCG	Lus10027353
	ABCG	Lus10029905
	ABCG	Lus10000737
	ABCG	Lus10004496
	ABCG	Lus10008500
	ABCG	Lus10017683
	ABCG	Lus10033637
	ABCG	Lus10027545
	ABCG	Lus10038714
	ABCG	Lus10037981
	ABCG	Lus10016115
	ABCG	Lus10041325
	ABCG	Lus10023020
	ABCG	Lus10021448
	ABCG	Lus10023199
	ABCG	Lus10009400
	ABCG	Lus10006046
	ABCG	Lus10042949
	ABCG	Lus10032449
	ABCG	Lus10023465
	ABCG	Lus10043305
	ABCG	Lus10016125
	ABCG	Lus10041333
	ABCG	Lus10025281
	ABCG	Lus10030306
	ABCG	Lus10001972
	ABCG	Lus10040341
	ABCG	Lus10039304
	ABCI	Lus10033908
	ABCI	Lus10024914
	ABCI	Lus10022909
	ABCI	Lus10020258
	ABCI	Lus10002636
	ABCI	Lus10017374
	ABCI	Lus10010168
	ABCI	Lus10006727
	ABCI	Lus10022692
	ABCI	Lus10020188
	ABCI	Lus10026992
	ABCI	Lus10034152
	ABCI	Lus10043429
	ABCI	Lus10007420
	ABCI	Lus10019360
	ABCI	Lus10001117
	ABCI	Lus10025788
	ABCI	Lus10035874
	ABCI	Lus10034750
	ABCI	Lus10003971
	ABCI	Lus10023792
	ABCI	Lus10010838
	ABCI	Lus10035874
	ABCA	AT2G41700
	ABCA	AT3G47730
	ABCA	AT3G47740
	ABCA	AT3G47750
	ABCA	AT3G47760
	ABCA	AT3G47770
	ABCA	AT3G47780
	ABCA	AT3G47790
	ABCA	AT5G61730
	ABCA	AT5G61740
	ABCA	AT5G61690
	ABCA	AT5G61700
	ABCB	AT2G36910
	ABCB	AT4G25960
	ABCB	AT4G01820
Arabidopsis thaliana	ABCB	AT2G47000
	ABCB	AT4G01830
	ABCB	AT2G39480
	ABCB	AT5G46540
	ABCB	AT4G18050
	ABCB	AT1G10680
	ABCB	AT1G02520
	ABCB	AT1G02530
	ABCB	AT1G27940
	ABCB	AT1G28010
	ABCB	AT3G28345
	ABCB	AT3G28360
	ABCB	AT3G28380
	ABCB	AT3G28390
	ABCB	AT3G28860
	ABCB	AT3G55320
	ABCB	AT3G62150
	ABCB	AT3G28415
	ABCB	AT4G28630
	ABCB	AT4G28620
	ABCB	AT5G58270
	ABCB	AT1G70610
	ABCB	AT5G39040
	ABCB	AT4G25450
	ABCB	AT5G03910
	ABCC	AT1G30400
	ABCC	AT2G34660
	ABCC	AT3G13080
	ABCC	AT2G47800
	ABCC	AT1G04120
	ABCC	AT3G13090
	ABCC	AT3G13100
	ABCC	AT3G21250
	ABCC	AT3G60160
	ABCC	AT3G59140
	ABCC	AT1G30420
	ABCC	AT1G30410
	ABCC	AT2G07680
	ABCC	AT3G62700
	ABCC	AT3G60970
	ABCD	AT1G54350
	ABCD	AT4G39850
	ABCE	AT4G19210
	ABCE	AT3G13640
	ABCE	AT4G30300
	ABCF	AT5G60790
	ABCF	AT5G09930
	ABCF	AT1G64550
	ABCF	AT3G54540
	ABCF	AT5G64840
	ABCG	AT2G39350
	ABCG	AT2G37360
	ABCG	AT2G28070
	ABCG	AT4G25750
	ABCG	AT2G13610
	ABCG	AT5G13580
	ABCG	AT2G01320
	ABCG	AT5G52860
	ABCG	AT4G27420
	ABCG	AT1G53270
	ABCG	AT1G17840
	ABCG	AT1G51500
	ABCG	AT1G51460
	ABCG	AT1G31770
	ABCG	AT3G21090
	ABCG	AT3G55090
	ABCG	AT3G55100
	ABCG	AT3G55110
	ABCG	AT3G55130
	ABCG	AT3G53510
	ABCG	AT3G25620
	ABCG	AT5G06530
	ABCG	AT5G19410
	ABCG	AT1G53390
	ABCG	AT1G71960
	ABCG	AT3G13220
	ABCG	AT3G52310
	ABCG	AT5G60740
	ABCG	AT3G16340
	ABCG	AT4G15230
	ABCG	AT2G29940
	ABCG	AT2G26910
	ABCG	AT2G37280
	ABCG	AT2G36380
	ABCG	AT1G15210
	ABCG	AT1G59870
	ABCG	AT3G53480
	ABCG	AT3G30842
	ABCG	AT1G66950
	ABCG	AT1G15520
	ABCG	AT4G15215
	ABCG	AT4G15233
	ABCG	AT4G15236
	ABCI	AT1G63270
	ABCI	AT5G14100
	ABCI	AT4G33460
	ABCI	AT1G65410
	ABCI	AT1G67940
	ABCI	AT5G02270
	ABCI	AT1G03905
	ABCI	AT5G44110
	ABCI	AT3G10670
	ABCI	AT1G03900
	ABCI	AT3G21580
	ABCI	AT3G20320
	ABCI	AT2G07771
	ABCI	ATMG00900
	ABCI	AT2G07681
	ABCI	ATMG00110
	ABCI	AT1G19800
	ABCI	AT2G37300
	ABCI	AT1G32500
	ABCI	AT4G04770
	ABCI	AT5G44316
	ABCA	Potri.006G049300
	ABCA	Potri.012G069800
	ABCA	Potri.015G063500
	ABCA	Potri.012G069700
	ABCA	Potri.015G063400
	ABCB	Potri.013G160500
	ABCB	Potri.019G132800
	ABCB	Potri.006G211700
	ABCB	Potri.015G059700
	ABCB	Potri.015G059800
	ABCB	Potri.015G059600
	ABCB	Potri.018G051800
	ABCB	Potri.017G097200
	ABCB	Potri.015G000200
	ABCB	Potri.004G123000
	ABCB	Potri.012G004200
	ABCB	Potri.010G045900
	ABCB	Potri.017G074000
	ABCB	Potri.017G085000
Populus trichocarpa	ABCB	Potri.018G141300
	ABCB	Potri.006G074000
	ABCB	Potri.006G074400
	ABCB	Potri.018G141400
	ABCB	Potri.018G087100
	ABCB	Potri.001G139600
	ABCB	Potri.003G094400
	ABCB	Potri.008G050400
	ABCB	Potri.010G210100
	ABCB	Potri.001G417600
	ABCB	Potri.011G133800
	ABCB	Potri.006G074100
	ABCB	Potri.002G019600
	ABCB	Potri.017G081100
	ABCB	Potri.006G123900
	ABCB	Potri.016G093600
	ABCB	Potri.001G165000
	ABCB	Potri.001G139700
	ABCB	Potri.001G354900
	ABCB	Potri.002G187500
	ABCB	Potri.014G113100
	ABCB	Potri.014G113200
	ABCB	Potri.014G113500
	ABCB	Potri.010G003000
	ABCB	Potri.002G187400
	ABCB	Potri.014G113000
	ABCC	Potri.003G197300
	ABCC	Potri.003G198400
	ABCC	Potri.001G362300
	ABCC	Potri.001G362200
	ABCC	Potri.002G255800
	ABCC	Potri.014G193400
	ABCC	Potri.008G179500
	ABCC	Potri.010G055200
	ABCC	Potri.018G149600
	ABCC	Potri.014G180100
	ABCC	Potri.003G135800
	ABCC	Potri.001G095600
	ABCC	Potri.012G033600
	ABCC	Potri.016G123000
	ABCC	Potri.012G033400
	ABCC	Potri.012G033500
	ABCC	Potri.015G023800
	ABCC	Potri.002G205500
	ABCC	Potri.014G130500
	ABCC	Potri.003G034700
	ABCC	Potri.003G034800
	ABCC	Potri.011G091200
	ABCC	Potri.011G043100
	ABCC	Potri.004G034700
	ABCC	Potri.004G034800
	ABCD	Potri.010G176400
	ABCD	Potri.005G076200
	ABCD	Potri.007G092200
	ABCE	Potri.004G235900
	ABCE	Potri.003G045700
	ABCF	Potri.010G254400
	ABCF	Potri.001G087300
	ABCF	Potri.005G084800
	ABCF	Potri.007G080600
	ABCG	Potri.004G236500
	ABCG	Potri.003G046800
	ABCG	Potri.010G131900
	ABCG	Potri.001G404000
	ABCG	Potri.011G123200
	ABCG	Potri.001G370600
	ABCG	Potri.011G094700
	ABCG	Potri.006G199500
	ABCG	Potri.016G065900
	ABCG	Potri.013G111900
	ABCG	Potri.019G083000
	ABCG	Potri.010G225200
	ABCG	Potri.006G126100
	ABCG	Potri.001G058900
	ABCG	Potri.003G169000
	ABCG	Potri.001G312200
	ABCG	Potri.001G312300
	ABCG	Potri.001G311500
	ABCG	Potri.001G311300
	ABCG	Potri.017G051300
	ABCG	Potri.017G051000
	ABCG	Potri.005G073100
	ABCG	Potri.004G214000
	ABCG	Potri.009G008200
	ABCG	Potri.017G155300
	ABCG	Potri.018G152600
	ABCG	Potri.006G049000
	ABCG	Potri.016G056600
	ABCG	Potri.016G056700
	ABCG	Potri.001G255800
	ABCG	Potri.009G051200
	ABCG	Potri.001G255900
	ABCG	Potri.009G051300
	ABCG	Potri.001G393300
	ABCG	Potri.011G112100
	ABCG	Potri.013G117700
	ABCG	Potri.005G064300
	ABCG	Potri.015G027600
	ABCG	Potri.009G070100
	ABCG	Potri.012G045100
	ABCG	Potri.015G036100
	ABCG	Potri.007G004800
	ABCG	Potri.002G156900
	ABCG	Potri.014G080200
	ABCG	Potri.006G215100
	ABCG	Potri.008G047900
	ABCG	Potri.010G213400
	ABCG	Potri.010G115000
	ABCG	Potri.001G251100
	ABCG	Potri.001G189500
	ABCG	Potri.003G049600
	ABCG	Potri.008G099000
	ABCG	Potri.010G153800
	ABCG	Potri.015G006000
	ABCG	Potri.002G188900
	ABCG	Potri.002G189100
	ABCG	Potri.010G153600
	ABCG	Potri.010G153700
	ABCG	Potri.003G178900
	ABCG	Potri.003G179000
	ABCG	Potri.001G048700
	ABCG	Potri.001G048800
	ABCG	Potri.001G049000
	ABCG	Potri.001G048900
	ABCG	Potri.006G248500
	ABCG	Potri.018G032900
	ABCG	Potri.001G175700
	ABCG	Potri.003G183200
	ABCG	Potri.018G074500
	ABCG	Potri.009G147100
	ABCG	Potri.006G115000
	ABCG	Potri.008G024400
	ABCG	Potri.003G197100
	ABCG	Potri.003G197200
	ABCI	Potri.004G214300
	ABCI	Potri.009G007800
	ABCI	Potri.008G003300
	ABCI	Potri.005G062800
	ABCI	Potri.002G212700
	ABCI	Potri.T149700.1.p
	ABCI	Potri.014G137000
	ABCI	Potri.002G036300
	ABCI	Potri.005G226600
	ABCI	Potri.006G086000
	ABCI	Potri.003G155800
	ABCI	Potri.018G110200
	ABCI	Potri.T044000.1.p
	ABCI	Potri.008G012500
	ABCI	Potri.018G132000
	ABCI	Potri.001G144500
	ABCI	Potri.001G417700
	ABCI	Potri.003G089700
	ABCI	Potri.004G016900
	ABCI	Potri.004G162000
	ABCI	Potri.006G071900
	ABCI	Potri.006G074200
	ABCI	Potri.006G125500
	ABCI	Potri.007G095900
	ABCI	Potri.007G131700
	ABCI	Potri.010G235800
	ABCI	Potri.011G133500
	ABCI	Potri.012G088200
	ABCI	Potri.014G113400
	ABCI	Potri.015G080600
	ABCI	Potri.015G136700
	ABCI	Potri.016G091600
	ABCI	Potri.017G020100
	ABCI	Potri.017G026100
	ABCI	Potri.017G039100
	ABCI	Potri.017G108200
	ABCI	Potri.019G089600
	ABCI	Potri.017G095400
	ABCI	Potri.001G095700
	ABCA	GSVIVT01033258001
	ABCA	GSVIVT01008042001
	ABCA	GSVIVT01025902001
	ABCA	GSVIVT01008040001
	ABCA	GSVIVT01029736001
	ABCB	GSVIVT01005757001
	ABCB	GSVIVT01032404001
	ABCB	GSVIVT01033860001
	ABCB	GSVIVT01010634001
	ABCB	GSVIVT01024527001
Vitis vinifera	ABCB	GSVIVT01008121001
	ABCB	GSVIVT01032898001
	ABCB	GSVIVT01038687001
	ABCB	GSVIVT01016617001
	ABCB	GSVIVT01025040001
	ABCB	GSVIVT01036799001
	ABCB	GSVIVT01036801001
	ABCB	GSVIVT01032577001
	ABCB	GSVIVT01007586001
	ABCB	GSVIVT01000580001
	ABCB	GSVIVT01014625001
	ABCB	GSVIVT01017696001
	ABCB	GSVIVT01028256001
	ABCB	GSVIVT01021365001
	ABCB	GSVIVT01021366001
	ABCB	GSVIVT01036093001
	ABCB	GSVIVT01037027001
	ABCB	GSVIVT01032575001
	ABCB	GSVIVT01032578001
	ABCB	GSVIVT01015306001
	ABCB	GSVIVT01016706001
	ABCB	GSVIVT01011381001
	ABCB	GSVIVT01033645001
	ABCB	GSVIVT01009946001
	ABCB	GSVIVT01013125001
	ABCC	GSVIVT01014629001
	ABCC	GSVIVT01014633001
	ABCC	GSVIVT01014632001
	ABCC	GSVIVT01014628001
	ABCC	GSVIVT01037789001
	ABCC	GSVIVT01014631001
	ABCC	GSVIVT01028458001
	ABCC	GSVIVT01028440001
	ABCC	GSVIVT01028459001
	ABCC	GSVIVT01010326001
	ABCC	GSVIVT01018403001
	ABCC	GSVIVT01028722001
	ABCC	GSVIVT01028744001
	ABCC	GSVIVT01019467001
	ABCC	GSVIVT01019471001
	ABCC	GSVIVT01019473001
	ABCC	GSVIVT01019469001
	ABCC	GSVIVT01019475001
	ABCC	GSVIVT01019476001
	ABCC	GSVIVT01016879001
	ABCC	GSVIVT01016880001
	ABCC	GSVIVT01015960001
	ABCC	GSVIVT01021589001
	ABCC	GSVIVT01021594001
	ABCC	GSVIVT01021595001
	ABCC	GSVIVT01027990001
	ABCD	GSVIVT01036685001
	ABCE	GSVIVT01036876001
	ABCF	GSVIVT01003144001
	ABCF	GSVIVT01019609001
	ABCF	GSVIVT01001694001
	ABCF	GSVIVT01034906001
	ABCF	GSVIVT01031505001
	ABCF	GSVIVT01022235001
	ABCG	GSVIVT01002139001
	ABCG	GSVIVT01002319001
	ABCG	GSVIVT01002949001
	ABCG	GSVIVT01015771001
	ABCG	GSVIVT01037566001
	ABCG	GSVIVT01002136001
	ABCG	GSVIVT01003413001
	ABCG	GSVIVT01015767001
	ABCG	GSVIVT01015768001
	ABCG	GSVIVT01031516001
	ABCG	GSVIVT01024228001
	ABCG	GSVIVT01031528001
	ABCG	GSVIVT01031529001
	ABCG	GSVIVT01022526001
	ABCG	GSVIVT01001660001
	ABCG	GSVIVT01014733001
	ABCG	GSVIVT01034463001
	ABCG	GSVIVT01014402001
	ABCG	GSVIVT01011981001
	ABCG	GSVIVT01036869001
	ABCG	GSVIVT01011781001
	ABCG	GSVIVT01028218001
	ABCG	GSVIVT01016993001
	ABCG	GSVIVT01035785001
	ABCG	GSVIVT01014222001
	ABCG	GSVIVT01020687001
	ABCG	GSVIVT01022346001
	ABCG	GSVIVT01037274001
	ABCG	GSVIVT01028809001
	ABCG	GSVIVT01003847001
	ABCG	GSVIVT01006767001
	ABCG	GSVIVT01008456001
	ABCG	GSVIVT01032625001
	ABCG	GSVIVT01025582001
	ABCG	GSVIVT01025230001
	ABCG	GSVIVT01025712001
	ABCG	GSVIVT01016240001
	ABCG	GSVIVT01024743001
	ABCG	GSVIVT01016994001
	ABCG	GSVIVT01016998001
	ABCG	GSVIVT01016991001
	ABCG	GSVIVT01016999001
	ABCG	GSVIVT01017676001
	ABCG	GSVIVT01031314001
	ABCG	GSVIVT01031377001
	ABCG	GSVIVT01031380001
	ABCG	GSVIVT01031378001
	ABCG	GSVIVT01036184001
	ABCG	GSVIVT01034745001
	ABCG	GSVIVT01034748001
	ABCG	GSVIVT01034741001
	ABCG	GSVIVT01034746001
	ABCG	GSVIVT01033804001
	ABCG	GSVIVT01015456001
	ABCG	GSVIVT01035715001
	ABCG	GSVIVT01017188001
	ABCG	GSVIVT01017198001
	ABCG	GSVIVT01017197001
	ABCG	GSVIVT01017201001
	ABCG	GSVIVT01017202001
	ABCG	GSVIVT01017187001
	ABCG	GSVIVT01017196001
	ABCG	GSVIVT01017184001
	ABCG	GSVIVT01017204001
	ABCG	GSVIVT01017185001
	ABCG	GSVIVT01017336001
	ABCG	GSVIVT01015461001
	ABCG	GSVIVT01017194001
	ABCG	GSVIVT01035780001
	ABCG	GSVIVT01035784001
	ABCG	GSVIVT01035786001
	ABCI	GSVIVT01033294001
	ABCI	GSVIVT01028360001
	ABCI	GSVIVT01031286001
	ABCI	GSVIVT01033060001
	ABCI	GSVIVT01026484001
	ABCI	GSVIVT01019131001
	ABCI	GSVIVT01026677001
	ABCI	GSVIVT01037976001
	ABCI	GSVIVT01003781001
	ABCI	GSVIVT01021593001
	ABCI	GSVIVT01029255001
	ABCI	GSVIVT01010362001
	ABCI	GSVIVT01016794001
	ABCI	GSVIVT01036588001
	ABCI	GSVIVT01002663001
	ABCI	GSVIVT01007689001
	ABCI	GSVIVT01010343001
	ABCI	GSVIVT01010853001
	ABCI	GSVIVT01012742001
	ABCI	GSVIVT01013180001
	ABCI	GSVIVT01015822001
	ABCI	GSVIVT01016992001
	ABCI	GSVIVT01017189001
	ABCI	GSVIVT01017190001
	ABCI	GSVIVT01017191001
	ABCI	GSVIVT01017193001
	ABCI	GSVIVT01017195001
	ABCI	GSVIVT01017199001
	ABCI	GSVIVT01017200001
	ABCI	GSVIVT01017337001
	ABCI	GSVIVT01018890001
	ABCI	GSVIVT01021591001
	ABCI	GSVIVT01025723001
	ABCI	GSVIVT01028207001
	ABCI	GSVIVT01028216001
	ABCI	GSVIVT01028457001
	ABCI	GSVIVT01029545001
	ABCI	GSVIVT01031381001
	ABCI	GSVIVT01031517001
	ABCI	GSVIVT01032557001
	ABCI	GSVIVT01036183001
	ABCA	Bradi3g35400
	ABCA	Bradi3g08020
	ABCA	Bradi1g37230
	ABCA	Bradi3g35377
	ABCA	Bradi3g35390
	ABCA	Bradi4g28617
	ABCB	Bradi1g63433
	ABCB	Bradi4g03310
	ABCB	Bradi2g58380
	ABCB	Bradi5g09380
Brachypodium distachyon	ABCB	Bradi1g08280
	ABCB	Bradi3g17010
	ABCB	Bradi3g17020
	ABCB	Bradi1g28416
	ABCB	Bradi1g72517
	ABCB	Bradi5g13617
	ABCB	Bradi2g48610
	ABCB	Bradi5g12307
	ABCB	Bradi3g12627
	ABCB	Bradi2g62540
	ABCB	Bradi1g66290
	ABCB	Bradi3g06577
	ABCB	Bradi3g52220
	ABCB	Bradi5g23600
	ABCB	Bradi2g20170
	ABCB	Bradi2g20177
	ABCB	Bradi2g47400
	ABCB	Bradi2g47410
	ABCB	Bradi2g11210
	ABCB	Bradi2g36897
	ABCB	Bradi3g10680
	ABCB	Bradi2g17710
	ABCB	Bradi2g17720
	ABCB	Bradi3g20045
	ABCB	Bradi2g47330
	ABCB	Bradi2g47360
	ABCB	Bradi2g47337
	ABCB	Bradi2g47347
	ABCC	Bradi1g48697
	ABCC	Bradi1g48710
	ABCC	Bradi1g48670
	ABCC	Bradi3g00540
	ABCC	Bradi1g75590
	ABCC	Bradi5g19787
	ABCC	Bradi2g04577
	ABCC	Bradi4g39174
	ABCC	Bradi2g00417
	ABCC	Bradi2g57900
	ABCC	Bradi2g33210
	ABCC	Bradi1g37840
	ABCC	Bradi1g37826
	ABCC	Bradi1g37850
	ABCC	Bradi2g12727
	ABCC	Bradi5g03460
	ABCC	Bradi5g03477
	ABCC	Bradi1g47277
	ABCC	Bradi5g22077
	ABCD	Bradi2g39420
	ABCD	Bradi2g61777
	ABCD	Bradi2g07076
	ABCD	Bradi2g54830
	ABCE	Bradi3g10390
	ABCE	Bradi3g33470
	ABCE	Bradi4g16800
	ABCF	Bradi1g15780
	ABCF	Bradi2g42170
	ABCF	Bradi4g38960
	ABCF	Bradi4g14020
	ABCF	Bradi3g56780
	ABCF	Bradi3g12610
	ABCG	Bradi1g66110
	ABCG	Bradi1g66120
	ABCG	Bradi2g54300
	ABCG	Bradi1g62810
	ABCG	Bradi2g37630
	ABCG	Bradi2g26560
	ABCG	Bradi4g29810
	ABCG	Bradi2g26800
	ABCG	Bradi5g27650
	ABCG	Bradi1g40464
	ABCG	Bradi2g43570
	ABCG	Bradi4g24120
	ABCG	Bradi3g16130
	ABCG	Bradi1g36410
	ABCG	Bradi1g74640
	ABCG	Bradi3g29847
	ABCG	Bradi5g16400
	ABCG	Bradi2g31910
	ABCG	Bradi1g00760
	ABCG	Bradi4g32850
	ABCG	Bradi4g08130
	ABCG	Bradi3g57540
	ABCG	Bradi5g02010
	ABCG	Bradi5g02030
	ABCG	Bradi2g01610
	ABCG	Bradi1g31130
	ABCG	Bradi4g45397
	ABCG	Bradi1g38025
	ABCG	Bradi2g48620
	ABCG	Bradi2g43150
	ABCG	Bradi2g10110
	ABCG	Bradi3g07850
	ABCG	Bradi1g26040
	ABCG	Bradi1g00460
	ABCG	Bradi2g04847
	ABCG	Bradi3g41987
	ABCG	Bradi3g34890
	ABCG	Bradi4g28270
	ABCG	Bradi1g35680
	ABCG	Bradi2g43120
	ABCG	Bradi5g02870
	ABCG	Bradi3g27647
	ABCG	Bradi3g55580
	ABCG	Bradi1g29187
	ABCI	Bradi5g22580
	ABCI	Bradi4g19047
	ABCI	Bradi4g38210
	ABCI	Bradi1g63380
	ABCI	Bradi1g33777
	ABCI	Bradi2g51200
	ABCI	Bradi1g75570
	ABCI	Bradi1g64110
	ABCI	Bradi3g54870
	ABCI	Bradi1g51940
	ABCI	Bradi1g62900
	ABCI	Bradi1g74916
	ABCI	Bradi1g74922
	ABCI	Bradi2g01870
	ABCI	Bradi2g53960
	ABCI	Bradi3g21310
	ABCI	Bradi3g27912
	ABCI	Bradi3g43010
	ABCI	Bradi4g38187
