# Supplementary material for: Genome-wide identification of ATP binding cassette (ABC) transporter and heavy metal associated (HMA) gene families in flax (Linum usitatissimum L.)
Source: BMC Genomics. 2020 Oct 19;21:722. doi: 10.1186/s12864-020-07121-9 (PMC7574471; doi:10.1186/s12864-020-07121-9)
Supplement: Supplementary file 6 — Additional file 6: Table S5. Gene duplications of the syntenic gene pairs in flax. [file 12864_2020_7121_MOESM6_ESM.xlsx]

## Sheet: Table S5
Table S5. Gene duplications of the syntenic gene pairs in flax.
Gene 1	Gene 2	Ka	Ks	Ka/Ks	Selection Type	Duplication time (MYA)
LuABCA1	LuABCA2	0.011	0.089	0.123596	Purifying	2.96667
LuABCB43	LuABCB45	0.096	0.848	0.113208	Purifying	28.2667
LuABCB38	LuABCB42	0.195	0.531	0.367232	Purifying	17.7
LuABCB14	LuABCB13	0.003	0.108	0.0277778	Purifying	3.6
LuABCB33	LuABCB32	0.016	0.199	0.080402	Purifying	6.63333
LuABCB16	LuABCB15	0.012	0.115	0.104348	Purifying	3.83333
LuABCB11	LuABCB12	0.014	0.176	0.0795455	Purifying	5.86667
LuABCB28	LuABCB29	0.033	0.088	0.375	Purifying	2.93333
LuABCB35	LuABCB34	0.033	0.046	0.717391	Purifying	1.53333
LuABCB19	LuABCB20	0.006	0.093	0.0645161	Purifying	3.1
LuABCB27	LuABCB26	0.003	0.075	0.04	Purifying	2.5
LuABCB22	LuABCB23	0.016	0.097	0.164948	Purifying	3.23333
LuABCB25	LuABCB24	0.062	0.141	0.439716	Purifying	4.7
LuABCC15	LuABCC16	0.003	0.05	0.06	Purifying	1.66667
LuABCC13	LuABCC12	0.018	0.178	0.101124	Purifying	5.93333
LuABCC17	LuABCC18	0.032	0.127	0.251969	Purifying	4.23333
LuABCC1	LuABCC2	0.014	0.135	0.103704	Purifying	4.5
LuABCC6	LuABCC5	0.014	0.161	0.0869565	Purifying	5.36667
LuABCC10	LuABCC9	0.004	0.084	0.047619	Purifying	2.8
LuABCE2	LuABCE1	0.001	0.105	0.00952381	Purifying	3.5
LuABCF8	LuABCF7	0.006	0.174	0.0344828	Purifying	5.8
LuABCF2	LuABCF1	0.007	0.056	0.125	Purifying	1.86667
LuABCF5	LuABCF6	0.004	0.195	0.0205128	Purifying	6.5
LuABCG71	LuABCG72	0.211	0.097	2.17526	Positive	3.23333
LuABCG61	LuABCG64	0.448	0.357	1.2549	Positive	11.9
LuABCG67	LuABCG66	0.034	0.382	0.0890052	Purifying	12.7333
LuABCG42	LuABCG68	0.022	0.156	0.141026	Purifying	5.2
LuABCG75	LuABCG74	0.067	0.133	0.503759	Purifying	4.43333
LuABCG80	LuABCG69	0.543	0.533	1.01876	Positive	17.7667
LuABCG81	LuABCG78	0.084	0.658	0.12766	Purifying	21.9333
LuABCG7	LuABCG6	0.002	0.082	0.0243902	Purifying	2.73333
LuABCG14	LuABCG12	0.191	0.843	0.226572	Purifying	28.1
LuABCG37	LuABCG40	0.059	0.59	0.1	Purifying	19.6667
LuABCG38	LuABCG41	0.049	0.62	0.0790323	Purifying	20.6667
LuABCG43	LuABCG28	0.016	0.265	0.0603774	Purifying	8.83333
LuABCG29	LuABCG30	0.062	0.183	0.338798	Purifying	6.1
LuABCG47	LuABCG46	0.025	0.295	0.0847458	Purifying	9.83333
LuABCG44	LuABCG45	0.033	0.185	0.178378	Purifying	6.16667
LuABCG48	LuABCG49	0.03	0.144	0.208333	Purifying	4.8
LuABCG27	LuABCG26	0.009	0.046	0.195652	Purifying	1.53333
LuABCG24	LuABCG25	0.01	0.107	0.0934579	Purifying	3.56667
LuABCG20	LuABCG19	0.02	0.087	0.229885	Purifying	2.9
LuABCG50	LuABCG54	0.058	0.489	0.118609	Purifying	16.3
LuABCG4	LuABCG3	0.232	0.208	1.11538	Positive	6.93333
LuABCH21	LuABCH20	0.003	0.061	0.0491803	Purifying	2.03333
LuABCG16	LuABCG11	0.324	0.832	0.389423	Purifying	27.7333
LuABCD2	LuABCD3	0.554	0.571	0.970228	Purifying	19.0333
LuHMA1	LuHMA2	0.011	0.162	0.0679012	Purifying	5.4
LuHMA6	LuHMA8	0.706	0.666	1.06006	Positive	22.2
